# Supplementary material for: Association between adult body shape index and serum levels of the anti-aging protein Klotho in adults: a population-based cross-sectional study of the NHANES from 2007 to 2016
Source: Front Endocrinol (Lausanne). 2025 Feb 11;16:1424350. doi: 10.3389/fendo.2025.1424350 (PMC11850266; doi:10.3389/fendo.2025.1424350)
Supplement: Supplementary file 1 [file DataSheet1.xlsx]

## Sheet: zka
SEQN	absi	klotho	gender	age	iage	race	edu3	marry	pir	ipir	bm3	sm2	alc	diabetes	hypertension	ia4	ik2
41475	8.38292	544.3	2	62	3	5	2	1	1.83	2	3	2	2	2	1	3	0
41477	8.76388	643.8	1	71	3	3	2	1	1.5	2	3	1	2	1	1	4	0
41479	8.4147	888.2	1	52	2	1	1	1	2.2	2	2	2	1	2	2	3	0
41482	8.51642	1060.9	1	64	3	1	1	1	4.01	3	3	1	1	2	1	3	0
41483	8.85333	539.7	1	66	3	4	3	1	1.14	1	3	2	2	1	1	4	0
41486	7.59033	733.7	2	61	3	1	1	1	1.75	2	3	2	2	2	1	1	0
41489	7.87233	855.4	2	40	2	1	2	1	2.15	2	3	2	1	2	2	1	0
41490	8.50468	1052.3	2	66	3	4	3	1	4.09	3	2	1	1	2	2	3	0
41493	8.29268	629.1	2	77	3	3	1	2	1.57	2	1	1	2	2	2	3	0
41494	8.56332	1242.3	1	40	2	1	2	1	1.3	1	2	1	1	2	2	3	1
41496	8.72396	297.5	2	64	3	1	1	2	0.59	1	2	2	2	1	2	4	0
41498	8.01289	479.5	1	68	3	4	1	2	1.63	2	2	2	2	2	1	2	0
41501	9.03208	688.2	1	70	3	3	1	2	4.6	3	3	1	2	1	1	4	0
41504	8.71135	1026.7	1	63	3	3	3	1	3.29	2	1	1	1	2	1	4	0
41509	8.27574	745.2	1	48	2	2	3	1	1.14	1	3	1	1	2	2	2	0
41514	8.91446	1108.7	1	70	3	3	3	2	4.33	3	2	1	1	1	1	4	0
41516	8.99079	866.4	2	74	3	3	1	1	1.68	2	3	1	1	1	1	4	0
41518	8.05349	1166.9	1	50	2	3	3	1	5	3	2	2	1	2	2	2	0
41519	9.00313	1164.8	1	70	3	4	2	1	2.04	2	2	1	1	1	1	4	0
41522	9.15318	890.2	1	72	3	3	3	1	1.21	1	2	2	1	2	1	4	0
41525	7.78972	803.1	1	51	2	4	2	1	2.84	2	2	1	2	2	2	1	0
41526	8.39698	1005.2	2	64	3	3	2	2	2.4	2	2	1	1	2	2	3	0
41527	8.46533	1132	1	44	2	3	2	1	0.82	1	2	2	1	2	1	3	0
41531	8.23726	1449.2	1	43	2	2	1	1	1.81	2	2	2	1	2	2	2	1
41536	7.73861	642.9	2	44	2	3	3	1	5	3	2	2	1	2	1	1	0
41541	8.06688	766.6	2	43	2	3	3	1	4.72	3	3	2	1	2	1	2	0
41542	9.05065	965.9	2	60	3	4	2	1	1.16	1	3	2	2	1	1	4	0
41545	7.86518	966.8	2	40	2	1	1	1	1.27	1	2	1	1	2	1	1	0
41546	7.18881	1383	2	45	2	3	3	2	4.95	3	3	2	2	2	2	1	1
41547	8.4386	760.4	1	49	2	3	3	1	4.24	3	3	2	1	2	1	3	0
41550	8.51237	786.7	1	45	2	1	2	2	0.47	1	1	1	1	2	2	3	0
41552	7.94879	865.3	1	54	2	3	3	2	0.73	1	1	1	1	2	2	1	0
41555	8.30573	490	2	78	3	4	1	2	0.6	1	3	2	1	2	2	3	0
41562	8.62355	1479.9	1	50	2	3	3	2	5	3	3	2	1	2	2	4	1
41567	8.72487	913	1	51	2	2	3	1	2.92	2	2	1	1	2	2	4	0
41570	9.46671	717.3	1	55	2	3	1	2	0.76	1	1	1	2	2	2	4	0
41575	9.36132	896.1	1	76	3	1	1	2	3.43	2	2	1	1	2	2	4	0
41576	8.85208	1082.5	1	68	3	4	1	1	3	2	3	1	1	1	2	4	0
41578	7.69902	577.1	2	67	3	3	3	1	5	3	1	2	1	2	1	1	0
41579	9.03117	946.6	2	71	3	3	2	1	3	2	1	1	1	2	2	4	0
41587	7.97076	816.9	2	44	2	4	3	2	0.86	1	2	2	1	2	2	1	0
41589	9.50633	1034	1	76	3	1	3	1	1.4	2	2	1	1	2	2	4	0
41595	8.32808	810.4	2	76	3	3	1	2	1.03	1	1	1	2	2	2	3	0
41599	8.29207	857.1	2	52	2	2	3	1	2.64	2	3	2	1	2	1	3	0
41607	8.40646	931.2	2	46	2	3	2	1	5	3	2	1	1	2	2	3	0
41613	8.37949	577.1	1	71	3	4	3	1	5	3	3	1	1	1	2	3	0
41616	7.83334	522.4	2	67	3	4	1	2	1.11	1	3	1	1	2	1	1	0
41618	7.17788	536.6	2	46	2	3	3	1	5	3	3	2	1	1	2	1	0
41622	8.75555	1138.6	2	41	2	3	2	1	1.04	1	3	2	2	2	2	4	0
41624	8.92397	1037.2	2	68	3	2	1	1	2.71	2	2	2	1	1	1	4	0
41636	8.84811	698.7	2	61	3	1	2	1	1.81	2	2	2	2	2	2	4	0
41642	7.93311	903.4	2	73	3	3	2	2	1.57	2	2	2	1	2	2	1	0
41648	8.4109	758.2	1	58	2	3	2	1	5	3	2	2	2	2	1	3	0
41652	8.03216	805.2	2	70	3	5	3	1	3.21	2	2	2	2	2	1	2	0
41666	7.43878	802.4	2	43	2	3	3	1	2.9	2	3	1	1	2	1	1	0
41668	8.48714	723.7	1	66	3	4	3	1	5	3	2	2	1	2	2	3	0
41672	8.61111	156.6	2	63	3	1	1	1	2.56	2	1	2	1	2	1	4	0
41675	8.87121	740.6	2	71	3	3	2	2	1.15	1	1	1	1	1	2	4	0
41676	7.95894	727.9	2	61	3	3	3	2	1.96	2	1	1	1	2	2	1	0
41677	8.62725	1257.9	1	71	3	3	2	1	3.02	2	3	2	2	2	1	4	1
41683	9.0112	512.3	1	72	3	3	3	1	5	3	2	2	1	2	1	4	0
41688	8.39568	958.4	1	49	2	3	1	1	1.9	2	2	1	1	2	2	3	0
41690	8.12678	1111.6	1	52	2	1	3	1	5	3	3	1	1	2	1	2	0
41691	8.4619	908.2	1	60	3	3	2	1	5	3	3	2	1	2	1	3	0
41693	8.40654	1013.4	1	50	2	4	3	2	5	3	3	1	1	2	2	3	0
41698	8.3117	1019.6	1	42	2	3	3	1	4.14	3	3	2	1	2	2	3	0
41699	8.09084	698.5	1	51	2	4	3	1	4.75	3	3	1	2	1	1	2	0
41700	8.83229	449.5	1	55	2	3	1	2	1.28	1	2	1	1	2	1	4	0
41702	8.30426	700.8	2	55	2	4	2	2	3.43	2	3	2	2	2	2	3	0
41711	8.05061	661.9	2	73	3	3	2	1	3.65	3	2	2	1	2	1	2	0
41713	8.07064	489.7	1	42	2	3	3	1	1.28	1	1	1	1	2	2	2	0
41715	8.94903	965.4	2	74	3	3	2	1	1.46	2	1	2	1	2	1	4	0
41717	8.53604	625.2	2	72	3	3	1	1	2.34	2	1	1	2	1	1	3	0
41725	7.64364	852.5	2	77	3	3	2	2	1.05	1	2	2	2	2	2	1	0
41728	7.72966	738.8	2	47	2	3	3	1	5	3	1	2	2	2	2	1	0
41729	7.91212	774.5	1	53	2	3	1	1	5	3	3	1	1	2	1	1	0
41735	8.57837	1058	2	64	3	3	3	1	5	3	2	2	2	2	1	4	0
41739	8.56248	1116.7	1	69	3	4	1	2	0.99	1	3	2	1	1	1	3	0
41740	8.17473	694.3	1	79	3	4	3	2	2.88	2	2	2	2	2	1	2	0
41751	7.6385	1082.2	2	73	3	3	2	1	2.56	2	3	2	2	1	1	1	0
41753	8.69232	986.5	1	78	3	3	3	2	2.88	2	3	1	1	2	2	4	0
41755	9.4778	688.8	2	79	3	3	1	2	1.76	2	2	1	2	2	1	4	0
41756	7.53928	834.6	2	60	3	1	1	1	2.27	2	2	2	2	2	2	1	0
41759	8.18046	552.1	1	41	2	3	1	1	1.01	1	1	1	1	2	2	2	0
41760	7.8745	726.8	2	73	3	3	2	2	1.57	2	2	2	2	2	1	1	0
41761	7.69819	1236.4	2	54	2	3	3	1	5	3	1	2	1	2	1	1	1
41764	8.00626	741.4	1	54	2	3	3	1	4.84	3	2	1	1	2	1	2	0
41768	8.1752	769.4	2	57	2	1	3	1	5	3	2	2	2	2	1	2	0
41770	9.42272	775.1	2	71	3	2	1	2	1.24	1	3	2	2	2	1	4	0
41772	8.28845	853.9	1	69	3	2	1	1	2.86	2	2	1	1	2	2	3	0
41776	8.15492	423.2	2	48	2	1	3	1	1.64	2	1	2	1	2	2	2	0
41782	9.25026	986	1	66	3	3	2	1	4.38	3	3	1	1	2	2	4	0
41791	8.89827	980.8	1	78	3	3	1	1	2.56	2	3	1	1	2	1	4	0
41793	8.98241	743.1	1	43	2	3	2	2	1.18	1	3	2	2	2	1	4	0
41794	8.76298	1046.3	1	44	2	3	2	1	1.61	2	3	1	2	2	2	4	0
41797	8.64809	516.4	1	69	3	3	2	1	2.08	2	2	1	1	2	1	4	0
41808	8.36377	922.5	2	68	3	3	2	1	3.65	3	1	2	2	2	2	3	0
41827	9.14014	468.9	1	78	3	3	3	1	4.38	3	2	2	1	2	2	4	0
41834	8.26094	492.5	1	43	2	3	3	1	5	3	2	1	1	2	2	2	0
41838	7.68538	428.4	2	58	2	3	1	1	1.18	1	3	2	2	2	1	1	0
41839	7.7884	1030.1	2	43	2	1	1	2	0.63	1	2	2	2	2	2	1	0
41840	9.14243	1011.9	2	75	3	3	1	1	1.2	1	3	2	2	1	1	4	0
41852	9.13533	941.5	1	65	3	3	2	1	1.79	2	2	1	1	2	2	4	0
41858	8.38446	1287.5	1	60	3	3	3	2	0.19	1	1	1	1	2	2	3	1
41863	7.78895	828.7	2	48	2	4	2	2	3.22	2	2	1	1	2	2	1	0
41864	8.35167	1051.6	1	44	2	1	3	2	2.95	2	3	2	1	2	1	3	0
41865	8.24974	1036.9	1	76	3	4	3	1	5	3	2	1	1	2	1	2	0
41868	8.76022	1234.4	1	78	3	3	1	1	1.61	2	2	1	1	2	2	4	1
41875	8.56864	1000.5	2	51	2	2	1	1	2.34	2	3	2	1	1	2	3	0
41877	7.28679	544	2	42	2	4	3	2	2.19	2	1	2	1	2	2	1	0
41881	8.57	768.4	1	70	3	3	2	1	5	3	2	1	1	2	1	3	0
41882	8.20709	723.3	2	59	2	1	1	2	1.58	2	3	1	1	2	1	2	0
41883	7.05855	1412.9	2	42	2	2	3	2	2.84	2	3	2	2	2	2	1	1
41888	9.00791	495.3	1	71	3	3	2	2	1.18	1	2	1	1	2	2	4	0
41895	7.89208	1102.5	2	47	2	1	3	1	0.92	1	1	1	2	2	2	1	0
41896	8.29252	493.6	1	53	2	3	2	1	0.48	1	1	1	1	2	2	3	0
41897	8.64055	794.9	1	77	3	3	3	1	1.65	2	3	1	1	2	1	4	0
41898	7.91184	504	2	54	2	4	3	2	5	3	2	2	1	1	2	1	0
41904	8.08214	470.6	2	70	3	3	2	1	3.71	3	3	1	1	1	1	2	0
41908	8.54037	844.5	2	55	2	1	1	1	2.56	2	3	2	2	1	2	3	0
41912	8.10242	845.2	2	56	2	4	3	2	4.13	3	3	2	1	2	2	2	0
41915	8.451	618.9	2	63	3	3	3	1	3.93	3	2	1	1	2	2	3	0
41918	8.71536	549.3	2	53	2	3	1	1	0.9	1	1	1	1	2	1	4	0
41919	6.76839	430.7	2	53	2	1	3	1	4.09	3	1	2	1	2	2	1	0
41923	8.7893	1137.9	2	60	3	3	3	2	3.92	3	2	2	2	2	1	4	0
41926	8.20331	925	1	49	2	3	2	2	5	3	2	1	1	2	2	2	0
41929	7.03093	944.7	2	44	2	4	3	2	5	3	3	1	1	2	1	1	0
41942	8.30012	2051.7	2	44	2	3	3	1	3.77	3	1	1	2	2	2	3	1
41946	8.41956	665.8	2	65	3	4	2	2	1.83	2	3	1	1	2	1	3	0
41961	8.44779	1020.8	1	46	2	3	2	1	4.72	3	3	2	1	1	2	3	0
41962	8.14016	695.3	1	48	2	3	2	1	5	3	2	2	1	2	1	2	0
41963	8.44689	650.4	1	66	3	1	1	1	0.06	1	1	1	1	2	1	3	0
41964	8.30329	761	1	42	2	3	3	2	1.96	2	3	1	1	2	2	3	0
41966	8.67491	593.7	1	62	3	5	2	1	2.05	2	1	1	2	2	1	4	0
41969	7.69048	1659.6	2	61	3	3	2	1	2.71	2	3	2	2	2	1	1	1
41973	8.98265	1214.3	1	71	3	3	3	2	2.35	2	3	1	1	1	1	4	1
41981	7.66194	1071.6	2	55	2	1	3	2	5	3	3	2	2	2	1	1	0
41988	7.38153	940.7	2	52	2	3	1	1	0.97	1	1	1	1	2	2	1	0
41990	7.68217	735.7	1	45	2	1	1	2	1.99	2	3	1	1	2	2	1	0
41991	8.52345	930.4	1	66	3	1	1	1	0.35	1	2	1	1	2	2	3	0
41993	7.93182	645.9	2	59	2	3	3	1	5	3	1	1	1	2	2	1	0
42000	8.18985	508.4	1	51	2	3	3	1	5	3	1	1	2	2	1	2	0
42002	8.37257	778	1	52	2	4	3	2	5	3	3	2	1	2	1	3	0
42003	8.33776	323.9	1	68	3	1	1	2	0.33	1	2	2	1	2	1	3	0
42015	8.40575	971.2	2	79	3	3	3	1	3.75	3	1	2	2	2	1	3	0
42018	8.79536	1000.1	1	62	3	1	1	2	1.01	1	2	1	1	2	2	4	0
42021	7.90159	1305.8	1	44	2	1	1	1	1.74	2	2	1	2	2	1	1	1
42025	7.91962	1335.4	2	43	2	4	2	2	1.93	2	2	1	2	2	2	1	1
42026	9.01966	1266.5	1	71	3	3	1	1	4.37	3	3	2	2	2	1	4	1
42028	8.31454	665	1	45	2	4	2	2	3.38	2	1	2	2	2	1	3	0
42035	8.21027	1609.8	1	51	2	2	3	1	1.13	1	3	2	2	2	2	2	1
42045	8.1322	1056.4	1	53	2	3	3	2	5	3	2	1	1	2	2	2	0
42047	7.44027	1422.7	2	52	2	3	2	1	3.69	3	3	2	2	2	2	1	1
42049	8.20854	972.5	1	44	2	3	3	1	5	3	2	2	1	2	2	2	0
42050	7.873	954.1	1	52	2	3	3	2	5	3	2	2	2	1	2	1	0
42056	8.17019	804	2	57	2	3	3	1	1.29	1	3	1	1	2	2	2	0
42059	8.16165	673.8	1	46	2	3	3	1	5	3	1	2	1	2	2	2	0
42065	8.29477	697.7	2	59	2	1	2	1	5	3	2	2	1	2	2	3	0
42071	7.95433	592.4	2	44	2	3	2	1	1.99	2	2	1	1	2	1	1	0
42073	8.32368	807.6	1	42	2	1	1	2	1.93	2	2	2	1	2	2	3	0
42075	8.37213	1108.7	1	46	2	3	2	1	3.77	3	3	1	1	2	1	3	0
42077	9.24738	552.9	1	49	2	3	2	2	5	3	2	1	1	2	2	4	0
42094	8.31014	1712.2	2	55	2	4	1	2	0.77	1	3	2	1	2	1	3	1
42099	8.35528	564.4	1	66	3	3	3	1	4.38	3	3	1	1	2	1	3	0
42103	8.42767	687.2	2	67	3	4	2	1	3.07	2	2	1	2	2	1	3	0
42104	8.39648	778.4	2	71	3	3	3	2	2.14	2	2	2	1	2	2	3	0
42106	8.03547	813.9	1	46	2	4	3	1	5	3	3	2	1	2	2	2	0
42107	8.90137	411.3	1	78	3	3	3	1	4.38	3	2	1	1	2	1	4	0
42108	7.9402	879.5	2	44	2	3	2	1	0.79	1	3	1	2	1	1	1	0
42120	8.51972	753.9	1	72	3	5	3	2	5	3	1	2	2	2	2	3	0
42123	8.13003	668.6	1	61	3	2	3	1	1.25	1	2	2	1	2	1	2	0
42126	8.19213	750.6	1	50	2	3	3	1	5	3	3	1	1	2	2	2	0
42127	8.85979	546.2	2	60	3	2	1	1	1.26	1	2	2	2	2	1	4	0
42133	8.11948	948.2	2	63	3	1	3	1	5	3	3	2	1	2	1	2	0
42135	8.36092	795.4	1	50	2	3	1	2	2.88	2	1	1	2	1	1	3	0
42143	7.70607	734	2	53	2	3	1	1	4.64	3	2	1	2	2	2	1	0
42144	8.92112	907.6	2	51	2	1	1	2	0.58	1	1	1	1	2	2	4	0
42152	8.4025	713.2	2	49	2	4	1	2	1.51	2	3	2	2	2	2	3	0
42157	8.36039	704.7	2	67	3	3	3	2	5	3	2	2	2	2	2	3	0
42159	8.00745	764.2	2	43	2	3	3	1	5	3	1	2	1	2	2	2	0
42160	8.09617	688.8	2	43	2	1	1	2	0.03	1	3	2	2	2	2	2	0
42161	8.97738	674.7	1	72	3	3	2	2	0.81	1	2	2	1	2	2	4	0
42164	8.3638	551.8	1	60	3	1	3	2	1.18	1	2	1	1	2	2	3	0
42165	8.46157	625	1	67	3	4	1	2	0.71	1	3	1	2	2	1	3	0
42170	9.1089	704.6	1	79	3	3	1	1	1.2	1	2	2	1	2	2	4	0
42171	8.21585	845.8	1	41	2	2	2	1	2.36	2	3	2	1	2	2	2	0
42172	8.45638	558.4	2	71	3	4	2	2	3.65	3	3	2	2	1	1	3	0
42173	8.27873	974.6	1	50	2	5	3	1	5	3	2	2	1	2	2	2	0
42180	8.61829	961.3	1	74	3	3	2	1	3.57	3	3	2	1	1	2	4	0
42183	8.56294	359.8	2	41	2	3	2	2	4.38	3	2	1	1	2	2	3	0
42185	8.97071	1056.8	1	57	2	3	3	2	1.96	2	2	1	1	2	2	4	0
42187	8.19945	1775.8	2	52	2	4	2	2	1.96	2	1	1	1	2	2	2	1
42189	8.43311	772.1	1	50	2	1	1	1	1.41	2	2	2	2	2	2	3	0
42193	8.75837	516.9	1	61	3	3	3	1	5	3	3	1	1	2	1	4	0
42197	8.21401	936.6	1	65	3	1	3	1	2.19	2	2	2	1	2	1	2	0
42200	8.36053	960.7	1	65	3	3	2	1	1.71	2	3	2	1	1	2	3	0
42206	8.18453	1083.3	2	56	2	1	3	1	1.24	1	3	1	1	1	2	2	0
42211	8.15354	661.4	2	61	3	3	3	1	3.65	3	2	1	1	2	2	2	0
42212	7.89378	1162.7	1	50	2	3	3	1	5	3	3	2	1	2	1	1	0
42215	8.70895	589	1	77	3	2	1	1	0.18	1	3	1	1	2	2	4	0
42220	8.84556	1161.1	1	69	3	3	3	1	1.61	2	2	1	1	1	1	4	0
42232	7.89132	848.4	2	61	3	2	3	1	1.36	2	3	2	2	2	2	1	0
42239	7.9117	677.9	1	58	2	3	3	1	5	3	3	2	1	2	2	1	0
42240	8.33227	614.3	2	46	2	3	3	1	5	3	2	2	1	2	2	3	0
42244	8.18566	832.8	1	40	2	2	2	1	2.04	2	2	2	1	2	2	2	0
42255	8.82196	775.7	1	68	3	3	2	2	1	1	2	1	1	2	2	4	0
42262	8.43831	749.8	1	50	2	3	2	1	5	3	2	2	1	2	2	3	0
42263	8.29222	772.4	2	50	2	3	3	2	5	3	3	2	2	2	2	3	0
42265	8.28543	543.5	1	60	3	2	2	1	5	3	3	1	1	2	2	3	0
42269	8.8967	763.9	2	69	3	2	1	2	2.43	2	2	2	2	1	1	4	0
42275	8.78726	901.9	2	63	3	2	3	2	1.02	1	2	2	1	2	1	4	0
42276	8.62704	1108	2	67	3	3	1	2	1.06	1	2	2	2	1	2	4	0
42280	8.09343	652.9	2	58	2	3	2	2	3.65	3	1	2	2	2	2	2	0
42284	8.24359	1170.8	2	51	2	1	1	1	3.4	2	1	1	1	2	2	2	0
42285	8.20955	1134.7	2	61	3	2	3	2	1.66	2	2	2	1	2	2	2	0
42287	8.5432	2047.3	2	66	3	4	3	2	2.6	2	1	1	1	2	2	3	1
42288	7.87693	1070.6	2	51	2	2	1	1	5	3	1	1	1	2	2	1	0
42291	8.66645	930.4	2	70	3	3	3	1	4.64	3	3	2	2	2	2	4	0
42294	8.25435	773.7	1	63	3	1	3	2	1.71	2	1	1	1	2	2	2	0
42298	8.2287	591.2	2	57	2	1	2	1	1.71	2	1	2	1	2	2	2	0
42299	7.77152	713.8	1	40	2	4	2	2	2.19	2	2	1	1	2	2	1	0
42300	8.33222	952.6	2	75	3	5	3	2	0.58	1	2	2	2	2	2	3	0
42307	8.71	522.1	2	66	3	3	2	1	1.71	2	3	1	1	1	2	4	0
42311	7.96564	868.7	2	67	3	3	3	2	5	3	2	1	1	2	2	1	0
42321	8.243	762.1	2	62	3	3	3	2	4.95	3	2	2	2	1	1	2	0
42332	7.61828	1245	2	61	3	4	3	1	5	3	2	2	2	2	1	1	1
42338	9.02395	748.9	1	64	3	4	3	1	2.14	2	3	1	1	1	1	4	0
42340	8.72863	473.9	2	60	3	1	1	2	0.87	1	3	2	1	2	1	4	0
42350	8.30762	1164.8	2	47	2	3	3	2	1.75	2	1	1	1	2	2	3	0
42351	7.63783	491.2	2	42	2	3	3	1	3.77	3	2	2	1	2	1	1	0
42364	8.63599	828.1	1	77	3	1	1	1	1.81	2	2	2	1	2	1	4	0
42365	8.36156	1426.9	2	58	2	3	3	1	3.86	3	3	2	2	2	2	3	1
42366	7.11839	1195.6	2	47	2	3	3	1	5	3	1	2	1	2	1	1	0
42368	8.1117	1104.8	1	60	3	2	1	1	1.67	2	2	1	2	2	2	2	0
42379	7.41971	767.4	2	62	3	2	3	1	1.23	1	2	2	2	2	2	1	0
42382	6.81265	557	2	46	2	3	2	1	3.69	3	2	2	1	2	2	1	0
42392	7.49927	1119.2	2	65	3	4	1	2	0.81	1	3	2	1	2	1	1	0
42396	8.51425	809.7	1	56	2	2	2	2	2.14	2	3	2	1	2	1	3	0
42402	7.72007	964.8	2	61	3	1	3	1	2.5	2	1	2	2	2	2	1	0
42404	9.23375	1018.1	1	79	3	3	2	1	5	3	1	1	1	1	1	4	0
42405	7.7278	927.6	2	71	3	3	2	1	1.31	2	2	1	2	2	1	1	0
42406	8.80824	490.4	1	62	3	4	2	1	0.65	1	2	1	1	1	1	4	0
42416	8.44304	625.1	1	62	3	4	3	2	2.29	2	3	1	1	2	2	3	0
42420	8.12309	698.7	1	57	2	3	2	1	5	3	1	1	1	2	2	2	0
42421	8.5447	756.6	1	55	2	1	2	1	1.83	2	2	2	2	1	1	3	0
42422	8.67399	756.5	1	51	2	1	1	2	2.26	2	1	1	1	1	1	4	0
42424	8.2195	895.9	2	64	3	4	3	1	1.07	1	3	1	1	1	1	2	0
42425	7.33813	1030.5	2	46	2	3	3	1	4.12	3	3	2	1	2	2	1	0
42426	7.51657	746.5	2	73	3	3	3	1	1.86	2	1	1	1	2	2	1	0
42433	8.75072	778	1	53	2	1	1	1	0.73	1	2	1	1	2	1	4	0
42437	7.84531	504.7	1	52	2	3	2	1	0.55	1	3	2	2	2	2	1	0
42438	8.38465	1390.2	2	67	3	1	2	2	1.14	1	2	1	2	2	1	3	1
42441	8.58732	644.9	1	64	3	5	2	1	2.9	2	3	1	2	2	2	4	0
42452	8.11465	909.9	1	54	2	5	3	1	2.7	2	3	1	1	2	1	2	0
42453	8.29638	792	1	74	3	3	1	2	1.06	1	3	1	1	2	1	3	0
42459	7.7904	725.2	2	57	2	3	3	1	5	3	2	2	2	2	2	1	0
42460	8.61087	620.1	1	59	2	4	3	1	5	3	3	2	2	1	1	4	0
42464	8.24348	780.9	2	52	2	1	3	2	4.24	3	3	1	2	2	2	2	0
42471	8.41602	758.7	1	50	2	3	3	1	5	3	2	2	1	2	1	3	0
42479	8.0413	841.6	2	55	2	4	2	2	3.09	2	3	2	1	1	1	2	0
42483	8.22417	840.4	1	59	2	1	3	1	4.38	3	2	1	1	2	1	2	0
42484	7.93953	822.9	2	72	3	3	3	1	5	3	3	2	1	1	1	1	0
42495	7.79503	874.5	1	48	2	4	2	2	4.29	3	3	1	1	2	1	1	0
42497	8.25549	692.3	1	41	2	5	1	2	1.08	1	1	1	1	2	2	2	0
42502	8.12221	928.3	1	64	3	2	3	1	5	3	3	2	1	2	1	2	0
42504	8.46723	1020.4	1	63	3	3	1	1	2.5	2	2	1	1	2	1	3	0
42506	8.02174	482.7	2	45	2	1	1	1	0.04	1	2	1	1	2	2	2	0
42519	8.10326	541.6	1	62	3	1	1	1	2.5	2	1	1	1	2	2	2	0
42521	7.29474	457.3	2	43	2	1	3	1	4.29	3	2	2	2	2	2	1	0
42524	8.68412	608.2	1	64	3	3	2	1	4.67	3	2	1	1	2	1	4	0
42526	8.70958	803	1	65	3	3	3	1	3.41	2	2	2	2	2	2	4	0
42528	7.45137	879	2	41	2	3	1	2	2.19	2	3	1	1	2	2	1	0
42529	8.86568	825.8	1	71	3	3	1	2	2.5	2	3	1	1	1	2	4	0
42532	8.00356	503.8	2	67	3	1	2	1	2.61	2	2	1	1	1	2	2	0
42533	7.22978	1057	2	66	3	3	1	2	4.65	3	1	2	1	2	1	1	0
42537	7.71619	692.8	2	62	3	4	3	1	2.19	2	2	2	2	2	1	1	0
42539	8.00834	716	1	50	2	3	3	1	5	3	2	2	1	2	2	2	0
42545	7.92285	495	2	74	3	3	2	1	3.65	3	3	2	2	2	2	1	0
42547	7.91697	951.9	2	79	3	3	2	2	2.18	2	1	2	1	2	1	1	0
42560	8.01326	726.7	1	59	2	3	3	2	1.76	2	1	1	1	2	1	2	0
42567	7.55816	1067.3	1	62	3	3	1	1	4.55	3	3	2	1	2	1	1	0
42568	8.68652	1129.2	1	42	2	2	3	2	2.12	2	3	2	1	1	1	4	0
42575	7.80501	559.1	2	41	2	3	2	1	3.77	3	2	1	1	2	2	1	0
42578	7.92654	866.1	2	69	3	4	1	2	1.28	1	3	2	2	1	1	1	0
42584	8.7296	686.6	1	48	2	3	2	2	5	3	2	1	1	2	2	4	0
42586	8.30089	469.7	1	52	2	3	3	1	4.48	3	2	1	1	2	1	3	0
42590	8.39753	1059.3	1	59	2	3	3	1	1.46	2	3	1	1	1	1	3	0
42591	8.36176	464.7	2	68	3	4	3	2	4.38	3	1	2	1	2	1	3	0
42592	8.32029	936.1	2	53	2	1	2	1	2.04	2	2	1	1	2	2	3	0
42594	8.41809	643.3	1	64	3	3	2	1	4.64	3	3	1	1	2	1	3	0
42596	8.21836	785.4	2	59	2	2	1	2	1.47	2	3	2	2	2	2	2	0
42599	7.75505	782.8	2	67	3	3	2	1	2.14	2	2	1	2	2	2	1	0
42600	8.14792	1183.3	2	44	2	2	1	1	0.91	1	2	2	1	2	2	2	0
42604	8.17579	1092.1	2	43	2	3	3	1	3.57	3	2	1	1	2	2	2	0
42605	8.04872	804.9	1	53	2	1	3	1	5	3	3	2	1	2	2	2	0
42613	8.3036	961.9	1	52	2	1	1	1	5	3	3	1	1	1	2	3	0
42617	8.59693	993.6	1	71	3	5	3	1	3.21	2	1	2	2	2	2	4	0
42621	7.8059	806.4	1	54	2	3	2	1	0.71	1	3	2	1	1	1	1	0
42626	7.86927	1083.3	2	55	2	4	1	1	4.29	3	3	1	1	2	1	1	0
42628	7.99586	890.6	1	41	2	3	3	1	5	3	2	2	1	2	2	2	0
42629	8.51843	774.4	2	60	3	1	1	2	1.02	1	3	2	1	1	1	3	0
42632	8.0434	893.7	2	65	3	3	3	1	5	3	2	2	1	2	1	2	0
42636	8.59945	670.4	1	55	2	2	3	1	5	3	3	2	1	2	1	4	0
42639	9.44	661.4	1	64	3	3	2	2	5	3	3	1	1	2	2	4	0
42640	8.27866	492.5	2	79	3	3	3	2	1.57	2	2	2	1	2	2	2	0
42647	7.74301	947.1	1	48	2	1	3	2	5	3	2	2	1	2	2	1	0
42648	8.16057	709.1	1	44	2	3	1	1	0.58	1	1	2	1	2	2	2	0
42649	7.8886	1273	2	49	2	4	3	2	1.24	1	3	1	1	1	1	1	1
42651	8.32369	731.7	1	76	3	3	2	2	1.18	1	3	1	1	2	2	3	0
42652	7.88526	942.7	1	49	2	3	1	1	3.92	3	3	1	1	2	1	1	0
42656	7.94858	779.5	2	55	2	1	2	1	5	3	3	2	2	2	1	1	0
42657	7.95191	630.2	2	44	2	2	3	2	4.08	3	3	2	1	2	2	1	0
42658	7.48041	754.1	2	60	3	2	3	2	1.61	2	2	1	2	2	2	1	0
42659	8.1459	539.7	1	40	2	1	1	2	1.94	2	2	2	1	2	2	2	0
42664	8.68727	903.2	1	53	2	4	3	1	1.55	2	1	1	1	2	1	4	0
42665	7.90585	1461.1	2	75	3	3	1	1	1.43	2	3	2	2	1	1	1	1
42666	8.37759	881.6	1	78	3	4	1	2	0.69	1	3	1	2	1	1	3	0
42668	8.29833	567.3	2	65	3	3	2	1	5	3	1	2	1	2	1	3	0
42670	8.23514	822.3	2	62	3	3	2	1	2.92	2	2	1	2	2	1	2	0
42672	8.61364	1811.9	2	64	3	4	1	2	1.45	2	1	1	1	2	1	4	1
42678	8.67082	1251.9	2	50	2	5	1	1	1.08	1	2	2	2	2	2	4	1
42681	8.08263	772.7	1	59	2	4	2	2	0	1	3	2	1	2	1	2	0
42683	8.62447	873.5	1	75	3	3	3	1	5	3	3	1	1	2	2	4	0
42687	7.68532	781	2	46	2	4	3	1	4.8	3	1	2	1	2	2	1	0
42692	8.96301	492.3	2	63	3	1	1	1	1.83	2	3	2	1	2	2	4	0
42693	8.08818	582.2	1	49	2	3	3	1	5	3	1	2	1	2	2	2	0
42695	8.33303	1003.9	1	50	2	5	2	1	5	3	1	2	1	2	2	3	0
42696	8.63743	1085.9	1	78	3	3	2	1	2.24	2	2	1	1	1	2	4	0
42700	8.49823	749.7	1	64	3	5	3	2	1.44	2	2	2	1	2	2	3	0
42702	8.01576	1432	2	70	3	3	2	2	1.1	1	3	1	1	2	1	2	1
42704	8.25473	665.4	1	45	2	1	1	1	2.18	2	2	2	2	2	2	2	0
42705	8.3149	994.2	2	54	2	4	3	1	5	3	3	2	2	2	1	3	0
42715	8.20958	854.8	1	51	2	3	3	1	5	3	3	1	1	2	2	2	0
42736	8.38704	647.2	1	61	3	1	1	1	1.02	1	2	2	2	2	1	3	0
42740	8.53981	665.5	1	73	3	3	3	1	2.14	2	2	2	1	2	1	3	0
42741	7.80932	1001.3	1	58	2	1	3	1	5	3	1	1	1	2	1	1	0
42745	8.04615	566.2	2	51	2	1	3	1	2.68	2	3	2	2	1	1	2	0
42746	8.30291	515	2	69	3	3	3	1	4.75	3	1	2	2	2	2	3	0
42753	7.40723	1033.2	2	43	2	4	3	2	4.38	3	2	1	2	2	1	1	0
42760	8.15577	615.8	1	43	2	3	1	2	2.14	2	2	1	1	2	2	2	0
42761	8.50787	485.9	1	62	3	2	2	1	1.36	2	3	1	1	2	2	3	0
42763	7.7394	357.8	1	46	2	4	1	2	3.49	2	1	1	1	2	1	1	0
42764	7.7508	1064.3	2	68	3	4	1	2	0.71	1	1	1	1	2	1	1	0
42766	6.99797	953.2	1	51	2	3	3	1	1.5	2	2	2	1	2	2	1	0
42769	8.61851	865.4	2	73	3	3	3	2	3.27	2	2	1	2	2	1	4	0
42771	7.97547	1113.8	1	54	2	4	1	1	1.57	2	1	1	1	2	2	1	0
42788	8.8843	731.7	2	71	3	3	3	1	5	3	3	1	1	2	1	4	0
42799	8.40021	1537	1	63	3	1	1	1	0.69	1	2	1	1	2	1	3	1
42801	8.57416	1018.9	2	50	2	3	2	1	2.14	2	2	1	2	2	2	4	0
42802	8.50942	521.7	1	62	3	1	2	1	4.55	3	3	2	1	2	1	3	0
42817	8.91447	968.9	1	51	2	1	2	1	3.71	3	2	1	2	1	1	4	0
42820	8.99256	508.9	1	68	3	3	1	1	1.86	2	1	1	1	2	2	4	0
42825	7.80882	405	1	61	3	3	2	1	2.71	2	2	1	1	2	1	1	0
42826	8.36604	1151.4	2	47	2	4	1	2	0.17	1	1	1	1	1	1	3	0
42827	8.91957	807.4	2	69	3	1	3	1	5	3	2	2	1	2	2	4	0
42830	8.55792	926.3	2	65	3	4	1	2	1.69	2	3	1	2	1	1	3	0
42833	8.10981	508	2	65	3	3	3	2	3.85	3	3	2	1	2	2	2	0
42834	8.29261	819.5	1	45	2	3	3	1	4.83	3	3	2	1	2	2	3	0
42835	8.62733	529.2	1	64	3	3	1	2	2.31	2	2	1	1	2	1	4	0
42838	7.66806	823.6	2	54	2	5	2	1	1.29	1	3	1	1	2	2	1	0
42840	7.87109	872.5	2	45	2	2	3	1	1.75	2	3	1	1	2	2	1	0
42844	8.19811	516	2	63	3	3	3	1	5	3	2	1	1	2	1	2	0
42850	8.5443	965.9	1	53	2	3	1	1	4.5	3	2	1	2	1	2	3	0
42867	8.7002	555.9	1	68	3	4	3	2	3.41	2	2	1	1	2	2	4	0
42868	8.78267	767.6	1	43	2	3	3	1	3.78	3	3	2	1	2	1	4	0
42869	8.56323	825.1	2	64	3	3	2	2	1.18	1	2	1	2	2	2	3	0
42878	8.19479	607.2	1	45	2	3	1	1	0.68	1	1	2	1	2	2	2	0
42898	8.59505	454.7	2	63	3	4	2	2	5	3	3	1	1	1	2	4	0
42900	8.563	1029.7	1	63	3	4	3	1	5	3	3	2	1	1	1	3	0
42904	8.39213	1166.2	2	47	2	1	1	2	2.14	2	1	2	1	1	2	3	0
42906	8.71496	649.5	1	56	2	3	3	1	4.57	3	2	1	1	2	2	4	0
42912	8.00978	513.4	1	46	2	2	2	1	1.69	2	2	2	1	2	2	2	0
42914	8.12295	878.1	1	43	2	5	1	1	2.73	2	2	1	1	2	2	2	0
42918	8.31819	1629.8	2	60	3	1	1	1	0.46	1	3	2	2	2	2	3	1
42922	8.53143	575.9	1	70	3	2	2	2	3.53	3	2	1	1	2	1	3	0
42932	7.06122	639.3	2	42	2	3	3	1	5	3	1	2	1	2	2	1	0
42935	8.51141	907	2	59	2	3	3	1	5	3	2	1	1	2	1	3	0
42941	8.34209	718.2	2	70	3	3	2	1	1.42	2	2	2	2	2	2	3	0
42947	8.76556	618	1	66	3	3	1	1	5	3	1	1	1	2	1	4	0
42948	7.58561	1099	1	41	2	3	3	2	4.75	3	3	2	1	1	2	1	0
42949	8.28963	853.1	2	60	3	3	3	1	5	3	2	2	1	2	2	3	0
42960	8.67168	1039.6	2	59	2	3	2	1	5	3	1	2	1	2	2	4	0
42978	9.38338	645.1	1	79	3	3	1	1	1.1	1	2	2	2	2	1	4	0
42979	8.7687	972.1	1	44	2	1	1	1	0	1	2	2	1	2	2	4	0
42982	7.41393	931.7	1	58	2	3	3	1	5	3	1	2	1	2	2	1	0
42985	10.2856	724.8	1	63	3	3	1	1	0.95	1	2	1	2	1	1	4	0
42987	8.17806	706.7	2	61	3	3	3	1	4.38	3	3	1	1	2	1	2	0
42993	7.86173	419.1	1	55	2	2	2	1	2.36	2	3	1	1	2	1	1	0
43001	8.25018	887	2	57	2	4	3	2	1.17	1	1	2	2	2	1	2	0
43004	8.20126	665.7	2	64	3	3	1	1	1.62	2	3	2	1	2	1	2	0
43007	8.1976	910.1	1	47	2	5	3	1	5	3	1	2	2	2	2	2	0
43016	8.14272	878.4	2	73	3	3	2	1	2.1	2	1	1	1	2	1	2	0
43018	8.09826	2734.3	2	68	3	1	1	2	0.7	1	3	2	2	2	1	2	1
43019	8.88628	780.8	1	60	3	3	1	2	1.46	2	3	2	1	1	1	4	0
43022	7.79306	686	2	46	2	4	1	2	0.8	1	2	1	2	2	1	1	0
43023	8.62372	719	2	61	3	1	2	1	4.75	3	3	2	2	2	1	4	0
43024	8.0604	842.6	2	50	2	2	3	1	5	3	3	1	1	2	1	2	0
43030	8.49317	744.2	1	72	3	3	2	2	1.15	1	3	2	1	2	1	3	0
43036	6.97482	958.2	2	56	2	4	3	2	1.69	2	3	2	2	2	1	1	0
43049	7.94683	565.7	2	73	3	4	1	2	1.1	1	3	2	2	2	1	1	0
43062	8.1009	1006.5	1	44	2	3	3	1	5	3	2	2	1	2	2	2	0
43071	8.32602	729.5	1	40	2	2	1	2	2.29	2	2	2	1	2	2	3	0
43073	8.76109	817.7	1	75	3	3	2	1	1.57	2	2	1	1	2	2	4	0
43074	8.33041	651.2	1	43	2	3	3	1	1.99	2	1	1	1	2	2	3	0
43078	8.93254	931	1	44	2	3	2	1	5	3	2	1	1	2	2	4	0
43079	8.62567	914.5	1	68	3	3	3	2	4.9	3	2	2	1	2	2	4	0
43084	8.87301	810.1	1	68	3	3	2	2	1.83	2	3	1	1	2	1	4	0
43086	8.20739	657.2	2	42	2	3	3	1	5	3	1	2	1	2	2	2	0
43091	7.98062	1274.8	2	47	2	1	3	1	1.45	2	3	2	2	2	2	1	1
43092	7.81487	653.1	2	48	2	5	3	2	0.58	1	3	2	1	2	1	1	0
43099	9.13897	863.8	1	70	3	3	1	1	2.14	2	2	1	2	1	2	4	0
43106	8.58957	959.4	1	46	2	3	1	1	0.07	1	3	2	2	2	1	4	0
43111	8.38925	1506.8	1	62	3	2	1	1	0.93	1	3	1	2	2	2	3	1
43124	7.1135	816.1	2	46	2	3	1	2	1.15	1	3	2	2	2	1	1	0
43127	8.36641	1067.9	2	53	2	4	3	1	0.97	1	2	2	2	2	1	3	0
43131	7.61814	700.3	1	64	3	3	2	2	2.22	2	3	1	1	2	1	1	0
43133	8.27955	807.2	1	46	2	3	3	1	2.19	2	2	1	1	2	1	2	0
43138	7.9853	694.9	1	46	2	4	3	2	0.23	1	2	2	1	2	2	1	0
43140	8.61212	635.4	1	41	2	3	2	1	3.57	3	3	2	2	2	1	4	0
43151	7.54202	660	1	50	2	4	2	2	5	3	2	1	1	1	2	1	0
43153	8.59441	1099.6	1	64	3	4	1	2	1.57	2	3	1	1	2	1	4	0
43165	7.91228	606.6	2	49	2	3	2	2	1.14	1	2	1	1	2	2	1	0
43166	8.29346	678.4	1	54	2	3	3	1	5	3	2	2	1	2	1	3	0
43168	8.67649	391.7	1	78	3	1	1	1	1.28	1	3	1	1	2	2	4	0
43169	8.26584	508.6	1	52	2	3	3	1	3.65	3	1	1	1	2	2	2	0
43170	8.14354	688.9	1	50	2	3	3	1	5	3	2	1	1	2	2	2	0
43172	7.55676	970	1	48	2	3	3	1	5	3	2	2	1	2	1	1	0
43174	8.31458	444.3	1	49	2	5	3	1	5	3	3	1	2	2	2	3	0
43180	7.56507	930.9	2	64	3	4	3	2	4.96	3	3	2	2	2	1	1	0
43185	8.93099	673.2	1	77	3	3	3	2	3.85	3	1	1	1	2	2	4	0
43186	8.91459	701.9	1	67	3	3	3	1	2.43	2	3	1	1	1	1	4	0
43189	7.92464	829	1	48	2	3	3	2	5	3	2	1	1	2	1	1	0
43190	8.62718	791.4	1	53	2	1	1	1	2.12	2	2	1	1	2	2	4	0
43214	8.32501	1073.8	2	54	2	3	3	1	4.75	3	3	1	1	2	1	3	0
43216	8.54807	939.6	1	48	2	2	2	1	1.16	1	1	1	1	2	2	3	0
43224	8.33503	655.5	2	42	2	3	3	1	3.57	3	3	2	2	2	2	3	0
43229	8.29033	486.6	1	53	2	5	3	1	1.45	2	2	1	1	2	1	3	0
43232	8.27778	626.6	1	46	2	3	3	1	5	3	2	2	1	2	2	2	0
43233	8.25713	786.6	1	40	2	1	3	2	4.29	3	2	1	1	2	2	2	0
43235	8.02244	968.8	1	66	3	1	3	1	3.57	3	3	2	1	2	1	2	0
43237	8.13083	409.4	1	68	3	3	2	2	2.45	2	1	1	1	2	2	2	0
43238	8.93729	781.2	1	48	2	3	1	2	0.99	1	2	1	1	2	2	4	0
43240	8.45132	1055.9	2	72	3	2	1	2	3.29	2	3	1	2	2	1	3	0
43242	8.33196	740.6	1	53	2	3	1	2	1.57	2	1	2	2	2	1	3	0
43243	8.64425	701.5	1	57	2	3	3	1	4.75	3	3	2	2	2	2	4	0
43245	8.35396	849.6	1	62	3	3	1	1	1.07	1	3	1	1	2	1	3	0
43247	7.89881	398.4	1	52	2	1	2	2	0.98	1	1	2	1	2	2	1	0
43251	8.49745	1115.8	2	67	3	3	2	1	1.46	2	2	2	2	2	1	3	0
43254	9.12175	907.7	1	71	3	3	3	1	2.5	2	1	1	1	2	2	4	0
43259	8.25333	561.5	2	53	2	1	1	1	0.58	1	3	2	2	1	1	2	0
43261	9.62993	479	1	62	3	4	3	1	3.69	3	3	1	2	1	1	4	0
43264	7.85896	655	2	46	2	2	3	1	5	3	2	1	1	2	2	1	0
43268	8.02017	740.8	2	70	3	1	1	2	0	1	2	1	1	2	2	2	0
43269	8.7053	675.9	2	65	3	3	2	2	1.16	1	3	2	1	2	1	4	0
43271	8.01483	1524.1	2	53	2	3	3	2	0.69	1	3	1	1	2	1	2	1
43275	8.31453	381.5	1	68	3	4	3	1	1.61	2	2	1	1	2	2	3	0
43280	7.58807	406.7	2	45	2	3	3	1	5	3	1	1	1	2	2	1	0
43284	8.77994	1398.4	1	55	2	1	1	2	0.15	1	2	1	1	2	2	4	1
43293	7.9561	1334.1	2	52	2	1	1	1	2.42	2	2	1	1	2	2	1	1
43296	8.74593	1055.2	2	65	3	3	2	1	2.59	2	1	2	2	2	2	4	0
43297	8.77391	1055.2	1	67	3	1	1	1	1.75	2	3	2	1	2	1	4	0
43300	8.67622	783.8	2	45	2	4	1	1	3.49	2	3	2	2	2	1	4	0
43302	7.62648	1087.3	2	68	3	3	2	1	2.83	2	3	1	1	1	1	1	0
43310	8.50882	591.8	1	78	3	3	1	1	1.42	2	3	1	1	2	1	3	0
43311	8.56068	925.2	1	47	2	1	3	1	1.07	1	1	2	2	2	2	3	0
43313	8.06971	736.5	2	68	3	3	3	2	4.62	3	1	2	2	2	2	2	0
43315	7.3544	1426	2	49	2	1	2	1	4.72	3	2	2	1	2	2	1	1
43318	8.74575	868	2	63	3	3	3	1	5	3	2	1	2	2	1	4	0
43330	8.54886	1093	2	72	3	3	1	1	1.14	1	3	1	2	1	1	3	0
43343	8.62488	525.7	1	66	3	2	1	1	1.46	2	1	1	1	2	2	4	0
43345	7.41318	1554.4	1	42	2	3	3	1	0.81	1	3	2	1	2	2	1	1
43351	8.61772	909.3	1	63	3	1	1	1	1.81	2	2	2	1	1	2	4	0
43353	9.39919	563.1	2	71	3	3	2	1	2.92	2	1	1	1	2	1	4	0
43365	8.91101	530.8	1	56	2	1	1	2	0.58	1	1	1	1	1	1	4	0
43366	8.01734	2997.1	2	61	3	1	1	1	1.26	1	3	2	2	2	2	2	1
43367	7.9711	912.1	2	41	2	3	3	1	4.83	3	1	1	1	2	1	1	0
43375	7.75564	873.4	2	47	2	3	3	1	5	3	3	1	1	2	2	1	0
43379	8.18332	823.9	1	52	2	3	2	1	5	3	2	2	2	2	2	2	0
43383	8.08687	1656.7	2	60	3	3	3	1	5	3	2	2	2	2	1	2	1
43387	8.20697	1026.8	1	45	2	3	1	2	4.26	3	3	1	1	2	2	2	0
43391	8.55737	768.6	1	71	3	3	1	1	3.41	2	3	1	1	2	2	3	0
43404	8.03376	901.6	2	40	2	3	3	2	1.76	2	1	1	1	2	2	2	0
43407	7.74469	699.4	2	55	2	1	1	2	2.15	2	1	1	1	2	1	1	0
43411	8.71045	875.9	1	47	2	4	1	1	4.66	3	1	1	1	2	2	4	0
43413	8.91679	1350.8	2	61	3	3	3	2	0.58	1	3	1	1	2	2	4	1
43414	7.69736	730.2	1	67	3	4	3	1	0.81	1	1	1	1	2	2	1	0
43415	7.87131	1189.3	1	52	2	3	2	1	5	3	3	2	1	1	1	1	0
43418	8.36654	909.4	2	63	3	4	3	1	1.31	2	3	1	1	2	2	3	0
43420	7.59479	913.2	2	46	2	4	3	2	2.78	2	3	2	2	2	2	1	0
43432	9.3636	619.1	1	64	3	3	3	1	2.27	2	2	1	1	2	2	4	0
43433	7.97934	558.1	2	55	2	3	3	2	3.33	2	1	2	1	2	1	1	0
43440	8.11427	985.1	1	42	2	2	2	1	1.45	2	2	2	2	2	2	2	0
43441	8.4477	923.1	2	63	3	3	1	1	1.64	2	3	1	2	2	2	3	0
43444	7.63355	1351.7	2	54	2	4	3	2	0.73	1	3	2	2	2	1	1	1
43445	8.65966	759.2	1	50	2	1	1	2	1.13	1	2	1	2	2	2	4	0
43447	8.7488	723.6	2	76	3	3	3	2	5	3	1	1	1	2	1	4	0
43456	8.22142	744.1	1	43	2	3	2	2	2.12	2	1	1	1	2	2	2	0
43458	8.7505	1109.9	2	62	3	1	1	1	4.01	3	2	2	2	2	1	4	0
43464	8.51539	861.8	1	76	3	3	3	2	5	3	2	2	1	2	2	3	0
43465	8.53419	2526.1	2	49	2	4	1	1	2.83	2	1	2	1	2	1	3	1
43466	7.5074	1273.6	2	47	2	3	3	1	5	3	2	2	2	2	2	1	1
43469	8.4933	521.3	1	78	3	3	2	1	1.46	2	2	2	2	2	2	3	0
43474	8.14052	1449.6	2	69	3	3	3	2	1.25	1	3	2	2	2	1	2	1
43476	8.52229	934.9	1	50	2	3	2	1	5	3	1	1	1	2	2	3	0
43480	7.97837	1386.2	2	46	2	4	3	2	0.43	1	2	2	2	2	1	1	1
43484	7.57846	984.9	2	61	3	4	1	2	0.79	1	2	1	2	2	2	1	0
43492	8.02009	1533.4	2	51	2	3	3	2	3.71	3	2	1	1	2	2	2	1
43493	8.55591	945.8	2	60	3	1	1	1	0.96	1	3	2	2	2	2	3	0
43496	7.94337	794.4	1	43	2	4	2	1	3.3	2	3	2	1	2	2	1	0
43498	8.91017	492.9	1	78	3	2	1	1	1.1	1	2	1	1	2	1	4	0
43500	8.24573	675.6	1	63	3	3	3	1	5	3	2	1	1	2	2	2	0
43505	7.91215	752	2	47	2	4	3	1	3.91	3	2	2	2	2	2	1	0
43520	9.09338	852.9	2	56	2	4	2	2	5	3	3	1	2	1	1	4	0
43521	7.89404	981.1	2	45	2	3	1	1	0.82	1	2	1	2	2	1	1	0
43527	8.66612	449.3	1	67	3	1	3	2	2.94	2	3	1	1	1	1	4	0
43533	9.2444	710.1	1	69	3	4	1	1	1.61	2	3	1	1	1	1	4	0
43534	7.81946	649.7	2	45	2	3	2	1	5	3	1	2	1	2	1	1	0
43535	8.51484	851.8	1	71	3	3	3	1	5	3	3	1	1	2	1	3	0
43541	9.13368	633.1	1	74	3	3	3	2	0.87	1	3	1	2	2	2	4	0
43543	8.83601	789.7	1	67	3	1	2	1	5	3	3	2	1	2	1	4	0
43546	8.16955	675	2	72	3	4	3	2	1.47	2	1	2	1	2	1	2	0
43550	8.74668	433.1	1	74	3	4	3	2	4.04	3	3	1	1	2	1	4	0
43552	8.39218	726.7	2	45	2	3	3	1	2.59	2	1	1	1	2	2	3	0
43558	9.62872	657	1	69	3	3	3	2	5	3	1	1	1	1	1	4	0
43560	8.08676	918.5	2	47	2	4	3	2	1.46	2	1	1	1	2	1	2	0
43567	8.39749	967.1	2	79	3	3	2	1	1.81	2	3	2	2	2	1	3	0
43568	7.747	1603.6	1	49	2	4	1	1	0.85	1	1	1	2	2	2	1	1
43570	9.10708	665.7	2	70	3	3	2	2	4.72	3	2	2	1	2	2	4	0
43574	8.40423	1020.3	1	50	2	3	2	2	3.23	2	3	1	1	1	1	3	0
43575	8.34028	893.5	2	47	2	4	2	1	1.51	2	3	1	1	1	2	3	0
43581	8.6302	474.2	1	40	2	1	1	2	2.27	2	1	1	1	2	2	4	0
43582	8.04552	789.2	1	46	2	2	3	2	2.66	2	3	2	1	2	2	2	0
43585	8.11998	608.6	2	45	2	1	2	2	2.04	2	3	1	1	2	2	2	0
43586	8.2653	728.9	2	42	2	3	3	1	1.17	1	3	1	2	2	2	2	0
43587	8.31364	966	1	51	2	3	3	2	1.92	2	3	1	2	2	1	3	0
43588	8.01101	723.7	2	44	2	3	2	1	5	3	3	2	2	2	1	2	0
43592	7.95071	868.7	2	69	3	3	2	1	1.29	1	2	1	2	2	1	1	0
43594	8.79649	651.7	1	55	2	1	2	1	1.69	2	3	2	2	2	2	4	0
43595	8.55316	1182.7	1	49	2	3	3	1	5	3	2	1	1	2	2	3	0
43597	8.87326	514.1	1	65	3	2	1	2	0.29	1	2	1	1	1	1	4	0
43602	8.24118	758.2	2	54	2	3	3	2	3.93	3	2	2	2	2	1	2	0
43610	8.17064	487.9	1	51	2	1	3	2	2.41	2	3	1	1	1	1	2	0
43612	8.16478	841.4	2	56	2	4	1	1	1.57	2	2	1	1	1	1	2	0
43614	8.2868	564.1	1	64	3	3	2	2	1.35	2	2	1	1	2	2	3	0
43621	8.66377	1031	1	61	3	1	2	2	5	3	1	1	1	2	2	4	0
43624	7.88283	646.3	1	53	2	4	1	1	4.29	3	3	2	1	1	1	1	0
43632	8.06294	775.3	2	65	3	2	2	2	0.53	1	3	2	2	2	2	2	0
43633	8.70976	877.4	1	41	2	1	2	1	1.16	1	2	2	1	2	2	4	0
43635	8.64991	700	2	64	3	1	1	2	1.97	2	2	2	2	2	2	4	0
43639	8.37023	826	1	77	3	3	3	1	1.46	2	2	1	1	2	2	3	0
43644	8.09214	1190.7	1	50	2	1	1	2	0.44	1	2	2	1	2	2	2	0
43671	8.97753	672.4	1	75	3	3	1	1	1.21	1	3	2	1	2	1	4	0
43674	7.75139	624.1	2	57	2	4	1	2	4.02	3	3	2	2	2	1	1	0
43678	8.5017	712.4	1	43	2	3	3	1	1.4	2	3	2	1	2	1	3	0
43679	8.31114	536.8	1	56	2	3	3	1	4.38	3	2	1	1	2	2	3	0
43680	8.22024	868	2	57	2	2	3	1	5	3	3	2	1	2	2	2	0
43683	8.2062	718.1	1	54	2	3	3	1	5	3	2	2	1	2	2	2	0
43684	8.44982	972.8	1	67	3	1	1	2	1.71	2	2	2	1	1	1	3	0
43688	7.84081	691	2	47	2	1	3	1	5	3	1	2	1	2	2	1	0
43691	8.28138	751.9	2	44	2	3	1	2	0.59	1	1	2	1	2	2	3	0
43697	9.18077	977.6	1	79	3	3	3	1	1.97	2	2	1	1	2	2	4	0
43699	8.27025	948.3	1	61	3	4	2	2	3.37	2	1	2	2	2	2	2	0
43708	7.65112	1675.3	1	51	2	2	3	1	5	3	3	1	1	2	1	1	1
43710	7.97215	758.8	1	50	2	3	3	1	4.72	3	3	2	1	1	1	1	0
43718	8.65847	980.4	1	61	3	4	1	2	2.88	2	3	1	1	1	1	4	0
43720	8.56	648.9	1	64	3	4	3	1	5	3	3	1	1	1	1	3	0
43723	8.18633	660.7	2	51	2	3	1	1	4.48	3	2	2	1	2	2	2	0
43726	8.6491	1448	2	76	3	4	3	1	3.29	2	3	2	2	1	1	4	1
43727	8.44199	710.3	2	46	2	2	1	1	0.66	1	3	2	2	2	2	3	0
43736	8.18037	727.3	2	49	2	1	3	1	5	3	2	2	1	2	2	2	0
43749	8.37511	926.6	1	63	3	2	2	1	1.97	2	1	1	1	2	2	3	0
43756	9.16138	770.5	1	64	3	1	1	1	0.65	1	2	1	2	2	2	4	0
43759	7.7167	686.8	1	42	2	4	3	2	5	3	1	2	1	2	1	1	0
43761	8.47164	741.9	1	60	3	4	1	1	1.21	1	2	2	2	2	1	3	0
43767	8.06613	1299.4	2	67	3	3	3	2	1.96	2	1	2	2	2	1	2	1
43768	8.65709	631.4	2	58	2	3	2	2	1.19	1	2	1	1	1	1	4	0
43770	7.81298	658.9	2	43	2	3	3	1	5	3	2	1	1	2	2	1	0
43771	8.23227	502	2	68	3	1	2	1	1.28	1	2	2	1	2	1	2	0
43772	8.10785	736	2	58	2	3	2	2	1.19	1	2	2	2	2	1	2	0
43775	8.9872	1093.8	2	50	2	1	3	2	5	3	3	2	2	1	2	4	0
43776	7.97873	735.4	1	48	2	1	3	2	5	3	3	2	1	2	2	1	0
43785	8.47507	695.2	1	48	2	3	3	1	2.46	2	3	1	1	2	2	3	0
43786	8.46108	684.3	1	71	3	1	3	1	3.41	2	1	1	1	2	2	3	0
43792	9.18132	421.7	1	75	3	3	3	1	4.09	3	3	1	1	2	2	4	0
43794	8.0866	954.5	2	70	3	2	3	2	1.18	1	3	1	1	2	1	2	0
43801	8.47824	1112.6	1	72	3	3	3	2	3.85	3	2	1	1	2	2	3	0
43802	8.36035	585.8	1	64	3	4	2	1	0.95	1	1	1	1	2	1	3	0
43813	8.75308	635.6	1	73	3	3	3	1	4.64	3	2	2	1	2	1	4	0
43816	9.38689	787.1	2	77	3	3	3	2	1.46	2	3	1	1	1	1	4	0
43822	8.76906	862.3	2	49	2	3	3	2	4.64	3	3	1	1	1	1	4	0
43824	7.91985	539.8	2	79	3	3	2	1	2.86	2	2	2	1	2	2	1	0
43825	8.14622	1330.2	1	49	2	4	1	1	2.83	2	2	1	1	1	1	2	1
43827	8.68394	1272.6	1	60	3	3	3	1	3.86	3	2	2	1	2	1	4	1
43833	8.74246	734.4	1	77	3	3	3	1	4.75	3	3	2	2	2	2	4	0
43836	8.27337	692.9	1	52	2	4	3	1	5	3	1	2	1	1	1	2	0
43847	8.18711	872.4	2	65	3	1	1	2	1.22	1	3	1	1	1	1	2	0
43848	8.07739	1111.8	1	44	2	1	2	1	1.4	2	2	2	1	2	2	2	0
43852	7.1603	953.4	2	52	2	4	1	2	0.52	1	3	2	1	1	1	1	0
43853	8.8151	704.3	1	77	3	2	1	1	1.46	2	2	1	1	1	1	4	0
43857	8.41575	501.8	2	48	2	1	1	2	1.21	1	3	1	1	2	1	3	0
43859	9.26083	765.7	1	79	3	3	1	1	0.8	1	3	1	1	1	2	4	0
43862	8.13823	1236.5	1	53	2	4	2	1	1.99	2	3	1	2	2	2	2	1
43864	8.6057	672.3	2	65	3	3	2	1	1.46	2	1	1	2	2	2	4	0
43867	8.4446	640.7	1	63	3	3	2	1	1.02	1	2	2	1	2	2	3	0
43871	8.13838	1131	2	58	2	4	3	1	5	3	3	2	1	2	2	2	0
43881	8.72362	701.9	1	64	3	3	3	1	5	3	3	2	1	2	1	4	0
43882	8.02008	1060	2	50	2	4	2	1	2.84	2	2	1	1	1	2	2	0
43893	7.98738	378.7	2	45	2	4	3	2	1.69	2	3	2	2	1	1	1	0
43895	8.25343	713.1	2	50	2	3	3	2	5	3	3	1	1	2	1	2	0
43902	7.82518	801.3	2	41	2	3	3	1	0.58	1	1	1	1	2	2	1	0
43904	8.82181	1191.1	1	70	3	3	1	1	0.97	1	2	2	1	1	1	4	0
43906	8.35493	695.4	1	68	3	4	1	1	1.42	2	3	1	1	1	1	3	0
43910	8.36455	997.3	1	53	2	1	1	1	1.16	1	2	1	1	2	2	3	0
43911	9.22795	793.6	1	60	3	3	3	2	0.29	1	2	1	1	2	1	4	0
43914	8.52249	502.2	2	54	2	2	3	2	0.69	1	3	2	2	2	1	3	0
43916	8.41685	724.3	2	55	2	3	1	1	2.14	2	1	1	2	2	2	3	0
43920	7.14143	1337	2	43	2	4	3	2	3.69	3	2	2	1	2	1	1	1
43923	8.48305	868.3	1	67	3	1	1	1	0.91	1	2	2	1	2	2	3	0
43926	8.83165	732.7	1	71	3	3	3	2	1.42	2	1	2	1	2	2	4	0
43937	8.72174	684.2	2	47	2	3	1	1	1.61	2	1	1	2	1	2	4	0
43942	8.57768	1035.3	1	62	3	3	3	1	5	3	3	1	2	2	2	4	0
43945	8.65371	631.1	1	70	3	3	2	1	2.86	2	3	2	1	2	1	4	0
43959	7.83931	1308.5	2	57	2	3	2	2	3.37	2	1	1	1	2	2	1	1
43960	8.87414	621.5	1	43	2	1	2	1	1.68	2	3	2	1	2	2	4	0
43962	8.09252	732.1	1	74	3	3	2	1	2.19	2	2	1	1	1	2	2	0
43966	7.80163	1440.2	2	71	3	3	2	1	2.67	2	1	2	1	2	2	1	1
43968	8.16319	592.9	1	52	2	3	3	2	1.01	1	2	1	1	2	1	2	0
43971	8.49212	833.4	2	52	2	5	3	1	5	3	1	2	2	1	2	3	0
43973	8.23873	759.7	1	44	2	1	1	2	2.34	2	3	2	1	2	2	2	0
43976	8.3727	1277.9	2	60	3	1	1	1	2.86	2	3	2	2	2	2	3	1
43977	7.50913	1059.5	2	62	3	3	1	1	0.84	1	2	1	2	2	1	1	0
43980	8.40141	1129.8	1	53	2	1	1	1	0.7	1	2	1	1	2	2	3	0
43991	7.57158	744.1	2	61	3	2	1	2	1.05	1	3	2	1	2	2	1	0
43994	8.42815	1084	1	46	2	3	2	2	4.62	3	1	1	1	2	1	3	0
43997	8.76036	627.9	1	60	3	2	3	2	2.14	2	3	2	2	2	1	4	0
44010	8.4989	911.2	2	72	3	1	1	1	1.42	2	3	2	2	1	1	3	0
44012	8.03202	1315	2	48	2	3	2	1	1.41	2	3	1	1	2	2	2	1
44016	8.40061	881.7	1	44	2	3	2	1	0.52	1	2	1	1	2	2	3	0
44017	7.693	1313	1	42	2	3	2	1	2.91	2	2	2	2	2	2	1	1
44021	8.56038	817	2	71	3	3	2	1	3.65	3	1	1	2	2	1	3	0
44022	8.20895	1053.1	2	44	2	4	3	1	1.45	2	2	1	1	2	1	2	0
44027	8.84441	684.2	1	76	3	3	1	1	3.65	3	2	1	1	2	2	4	0
44032	7.69139	719.1	2	47	2	4	3	2	3.58	3	3	1	1	2	1	1	0
44033	8.35678	774.2	2	47	2	3	3	1	5	3	1	2	1	2	1	3	0
44034	7.57873	842.2	2	49	2	3	3	1	5	3	1	1	1	2	2	1	0
44039	7.29241	768.6	2	57	2	2	1	1	0.87	1	3	2	1	1	2	1	0
44040	7.96151	818.9	1	42	2	5	2	1	0.98	1	2	2	2	2	2	1	0
44041	8.11661	701.8	1	60	3	4	3	1	5	3	3	2	2	2	1	2	0
44045	8.18119	534.4	1	65	3	3	1	2	5	3	1	1	1	2	2	2	0
44059	7.88899	1506.9	2	52	2	3	3	2	5	3	2	1	1	2	2	1	1
44060	8.06233	509.5	2	69	3	3	3	2	4.13	3	2	2	1	2	1	2	0
44062	9.52512	500	1	77	3	1	1	1	1.04	1	3	1	1	1	2	4	0
44066	7.52036	842.2	2	55	2	1	1	2	0.58	1	3	2	1	2	1	1	0
44068	7.91943	666.5	2	60	3	1	2	1	3.41	2	3	2	1	1	1	1	0
44069	7.51608	1063	2	76	3	4	2	2	3.32	2	3	2	1	2	2	1	0
44071	7.66358	594.6	2	43	2	3	3	1	3.13	2	3	2	2	2	1	1	0
44072	8.17546	1244.3	2	54	2	4	3	1	3.49	2	1	2	2	2	1	2	1
44085	8.69509	1508.8	1	79	3	3	2	1	2.19	2	1	1	1	2	1	4	1
44089	8.54456	1000.2	2	44	2	5	1	2	0.98	1	1	1	2	2	1	3	0
44091	7.71373	1361.3	2	49	2	2	1	2	0.87	1	2	2	2	2	2	1	1
44092	8.37227	579.7	1	47	2	3	1	1	1.21	1	1	1	2	2	1	3	0
44096	8.6631	723.2	1	64	3	2	1	1	1.16	1	1	1	1	2	2	4	0
44109	8.03499	573.6	1	42	2	4	1	2	0.35	1	2	1	2	2	2	2	0
44113	7.78663	731.1	1	45	2	2	3	1	4.44	3	2	1	1	2	2	1	0
44117	8.60813	1173.5	2	67	3	4	1	2	1.46	2	1	2	2	2	2	4	0
44120	8.74046	619.5	2	71	3	2	3	1	0.88	1	3	2	2	1	1	4	0
44123	8.48316	815	1	54	2	3	2	2	0.72	1	1	1	2	1	2	3	0
44126	8.98238	925.7	1	60	3	3	3	2	5	3	3	1	1	2	2	4	0
44129	8.46619	1333	2	51	2	2	3	1	1.66	2	2	2	1	1	2	3	1
44133	8.11793	929.7	2	47	2	3	3	1	2.92	2	1	1	1	2	2	2	0
44141	8.70977	890.9	2	77	3	1	1	1	1.33	2	2	2	2	2	1	4	0
44150	7.74909	727.7	1	48	2	3	1	2	0.65	1	2	1	1	2	2	1	0
44155	7.99289	1188.6	2	71	3	4	2	1	1.91	2	3	1	1	2	1	2	0
44156	8.80429	685.5	1	49	2	1	1	2	1.44	2	2	1	1	2	2	4	0
44158	8.85028	763.7	2	76	3	1	3	1	1.4	2	2	2	2	1	1	4	0
44162	8.27248	696.9	2	72	3	3	3	1	1.65	2	2	1	1	2	2	2	0
44163	8.42149	397.8	2	45	2	3	1	2	1.25	1	1	1	1	2	2	3	0
44165	7.9839	905	2	49	2	1	3	1	5	3	3	2	1	2	1	1	0
44176	8.60121	854.5	1	73	3	3	1	2	1.07	1	3	1	1	2	1	4	0
44178	7.94051	548.4	2	40	2	1	1	2	0.18	1	2	2	2	2	2	1	0
44180	8.33429	1041	1	45	2	2	3	1	2.35	2	3	2	1	2	2	3	0
44182	8.01335	835.9	1	59	2	2	1	1	4.5	3	3	2	1	2	2	2	0
44184	6.93163	824.3	1	49	2	3	1	1	3.71	3	3	1	1	2	1	1	0
44187	7.9706	1047.7	1	46	2	3	1	1	1.41	2	3	1	1	2	2	1	0
44189	9.20025	458.2	2	55	2	3	2	1	5	3	1	1	1	2	1	4	0
44190	9.07837	976.1	2	71	3	4	1	2	2.92	2	1	2	1	2	1	4	0
44195	8.60698	749.5	1	69	3	2	1	1	0.47	1	3	2	1	1	2	4	0
44196	8.22584	791.3	1	40	2	1	1	2	1.53	2	3	1	1	2	2	2	0
44201	9.55449	395.3	1	76	3	3	3	1	1.14	1	1	1	1	2	1	4	0
44206	7.98541	441.1	1	45	2	1	1	2	1.99	2	2	1	1	2	2	1	0
44209	8.67919	1172.6	1	59	2	5	3	2	1.16	1	3	1	1	2	1	4	0
44210	8.82285	836.8	1	71	3	3	3	1	2.92	2	2	1	1	2	1	4	0
44213	8.49311	782.3	2	50	2	3	3	1	5	3	1	2	2	2	2	3	0
44215	8.49038	1079.2	1	73	3	3	3	1	0.84	1	2	1	2	2	2	3	0
44217	7.96967	1051.3	2	53	2	4	3	1	5	3	1	1	1	1	2	1	0
44218	8.14824	905.3	1	64	3	2	2	1	2.56	2	3	2	1	2	2	2	0
44223	8.61369	528.4	1	57	2	1	1	1	0.8	1	3	1	1	1	1	4	0
44229	9.53516	455.8	2	72	3	3	2	1	2.41	2	2	2	1	2	2	4	0
44233	8.51728	714.3	1	65	3	1	1	2	1.69	2	2	1	2	2	2	3	0
44238	8.38916	1021	1	61	3	3	3	1	2.98	2	3	1	1	2	2	3	0
44240	9.13249	613.4	1	72	3	3	3	2	1.86	2	3	1	1	2	2	4	0
44241	8.21335	477.7	1	46	2	3	3	2	5	3	1	1	1	2	2	2	0
44243	7.98673	580.7	1	60	3	1	3	1	5	3	3	1	1	2	2	1	0
44249	8.44253	883.2	1	57	2	2	1	2	1.96	2	2	1	1	1	2	3	0
44252	7.9669	914.1	2	58	2	2	1	2	0.71	1	2	2	2	2	2	1	0
44255	7.59024	519.5	2	60	3	3	3	2	5	3	3	2	2	2	2	1	0
44260	8.50163	1034.8	2	77	3	2	3	2	3.37	2	3	1	1	1	1	3	0
44261	8.20689	1343.9	1	45	2	3	2	1	1.45	2	3	2	1	2	2	2	1
44269	7.66287	972.2	2	40	2	3	1	1	0.58	1	1	1	2	2	2	1	0
44275	8.549	760.8	1	62	3	4	3	2	0.77	1	1	1	2	1	1	3	0
44276	8.63612	750.7	1	76	3	3	1	2	0.77	1	3	1	1	1	2	4	0
44285	8.13951	646.1	1	55	2	4	2	2	1.44	2	3	2	2	2	1	2	0
44286	8.3662	623.3	1	46	2	1	1	1	3.23	2	3	1	1	2	2	3	0
44287	7.21439	409.9	2	51	2	1	3	1	4.36	3	3	1	1	2	2	1	0
44288	9.05444	936.9	1	51	2	4	1	2	0.84	1	1	1	1	2	2	4	0
44296	8.48043	836.4	2	73	3	3	2	1	2.14	2	3	2	1	1	1	3	0
44299	8.21494	664.8	1	67	3	1	2	2	5	3	2	2	1	2	2	2	0
44305	8.71761	404.4	1	53	2	3	3	1	4.75	3	2	1	1	2	2	4	0
44307	7.32768	845.5	2	57	2	2	2	1	1.71	2	2	2	2	2	1	1	0
44313	9.14814	631	1	62	3	5	2	1	5	3	1	2	2	2	1	4	0
44316	8.50494	799	1	66	3	2	2	1	2.86	2	3	1	1	2	2	3	0
44317	7.98227	899.2	1	45	2	4	3	1	4.96	3	3	2	1	2	1	1	0
44320	8.18393	837.4	1	48	2	3	3	1	1.62	2	2	2	1	2	2	2	0
44326	8.05752	836.6	2	40	2	3	1	1	2.91	2	3	2	2	2	2	2	0
44331	7.94641	1484.4	1	41	2	5	3	1	2.69	2	2	2	2	2	2	1	1
44332	7.959	911.7	2	78	3	3	3	2	4.9	3	3	2	1	2	2	1	0
44333	8.09309	346.7	2	78	3	3	3	1	1.31	2	1	1	1	2	1	2	0
44336	8.13928	755.4	2	44	2	3	1	2	1.26	1	3	1	1	2	1	2	0
44345	7.61726	876.4	2	74	3	3	2	1	3.65	3	1	2	2	2	1	1	0
44346	7.79504	762.9	2	46	2	3	2	2	1.79	2	1	1	1	2	1	1	0
44354	7.85156	687.8	2	46	2	3	3	2	0.73	1	3	2	1	2	1	1	0
44360	7.82031	687.6	1	46	2	1	1	2	1.45	2	3	2	1	2	2	1	0
44361	8.73458	734.5	2	75	3	3	3	2	5	3	2	2	1	2	1	4	0
44365	8.35832	1074.9	1	60	3	3	3	1	4.38	3	3	1	1	2	2	3	0
44366	8.49984	531.2	1	67	3	3	3	2	1.96	2	3	1	1	2	1	3	0
44369	8.28251	659.4	2	56	2	3	3	1	5	3	3	2	1	1	1	3	0
44372	8.00487	817.5	1	44	2	1	3	1	5	3	3	1	2	2	2	2	0
44379	8.61853	651.6	1	53	2	3	3	1	4.64	3	3	1	1	2	2	4	0
44380	8.13996	678.7	1	54	2	2	1	1	0.73	1	2	1	1	2	2	2	0
44381	8.45383	843.3	1	75	3	3	2	1	1.43	2	2	2	2	2	1	3	0
44387	8.03377	1142.6	2	43	2	3	3	1	2.54	2	1	2	1	2	2	2	0
44400	8.14375	541	1	60	3	3	3	2	1.92	2	1	1	1	2	2	2	0
44404	8.20781	1136.6	1	50	2	3	3	2	2.88	2	1	1	1	2	2	2	0
44405	8.97343	962	2	64	3	1	1	2	2.62	2	3	2	2	2	1	4	0
44407	7.19793	791.1	2	41	2	3	3	2	2.98	2	1	1	1	2	2	1	0
44410	9.08423	1124.2	2	65	3	4	1	2	2.56	2	1	1	1	1	1	4	0
44411	8.08364	692.7	1	50	2	4	1	2	0	1	3	1	1	2	1	2	0
44413	8.51019	1250.9	1	53	2	1	1	1	0.1	1	3	2	1	2	2	3	1
44415	7.66421	1148.4	2	48	2	3	3	1	5	3	1	2	1	2	2	1	0
44418	8.18252	919.6	1	43	2	3	3	1	5	3	2	2	1	2	1	2	0
44424	7.29627	1316.7	2	62	3	4	2	1	2.69	2	3	2	2	2	1	1	1
44431	7.24911	276.6	2	47	2	2	1	2	1.75	2	3	1	1	2	1	1	0
44433	9.13449	1131.1	1	66	3	3	2	1	3.15	2	2	1	1	1	2	4	0
44442	7.18273	1557.1	2	45	2	4	2	1	4.86	3	1	1	2	2	2	1	1
44444	7.77549	615.3	1	58	2	5	3	2	0.67	1	1	2	1	2	2	1	0
44446	8.14931	643.2	1	48	2	4	3	2	1.27	1	2	1	2	2	2	2	0
44450	7.40469	431.7	2	62	3	2	1	2	1.52	2	1	1	1	2	1	1	0
44453	7.17606	920.2	2	42	2	5	1	2	0.47	1	1	1	2	2	2	1	0
44456	7.98112	1381.7	1	43	2	3	3	1	4.83	3	2	2	1	2	1	1	1
44457	8.52633	1067.5	1	61	3	3	3	1	4.02	3	3	1	1	2	1	3	0
44460	8.96355	770.2	2	75	3	1	3	2	0.7	1	3	2	2	2	1	4	0
44462	8.42423	628.8	1	75	3	3	3	1	4.64	3	3	1	1	2	2	3	0
44465	8.53963	1108	2	63	3	2	3	2	2.31	2	3	1	2	2	1	3	0
44474	8.81266	1061.7	2	73	3	2	3	2	0.88	1	2	2	1	1	1	4	0
44475	8.29966	1284.6	1	44	2	1	1	1	0.82	1	2	1	1	2	2	3	1
44479	8.56768	360.4	2	65	3	1	1	2	1.41	2	3	1	1	1	1	3	0
44480	8.82626	819	1	50	2	3	3	2	1.13	1	2	2	2	2	1	4	0
44481	9.11806	969.1	2	51	2	2	1	2	1.96	2	2	2	1	2	2	4	0
44487	8.3861	730.1	1	62	3	3	3	1	5	3	3	1	1	1	2	3	0
44498	7.38827	1107.3	2	69	3	4	2	2	0.87	1	3	1	2	2	1	1	0
44514	8.97393	936.5	2	58	2	3	3	2	5	3	1	2	1	2	2	4	0
44517	8.78781	544.2	1	61	3	3	3	2	4.84	3	3	2	1	1	1	4	0
44527	7.42756	1160.6	2	41	2	3	1	1	1.13	1	3	2	2	2	1	1	0
44532	8.07231	629.5	1	63	3	3	3	1	5	3	2	2	1	2	2	2	0
44533	8.03643	776.3	2	41	2	4	3	1	3.49	2	2	2	1	2	1	2	0
44550	8.63235	1064.7	2	66	3	2	3	2	1.14	1	2	2	2	2	2	4	0
44556	8.24788	645	1	64	3	1	1	1	0.8	1	3	1	1	1	1	2	0
44559	7.73078	652.2	2	45	2	2	1	2	1.21	1	3	2	1	2	2	1	0
44564	7.7229	822.1	2	40	2	3	3	1	2.59	2	3	2	1	2	2	1	0
44569	8.7966	667.6	1	66	3	3	2	1	1.49	2	2	2	1	2	1	4	0
44572	8.17264	1506.9	2	60	3	4	1	1	4.43	3	2	2	2	2	1	2	1
44576	8.10331	865.8	2	45	2	1	1	1	2.27	2	3	2	1	2	2	2	0
44578	8.64817	935.7	1	53	2	3	2	2	3.39	2	2	1	1	1	1	4	0
44579	8.6163	643.6	1	59	2	4	2	2	0.57	1	2	2	1	2	1	4	0
44587	8.5515	776.8	2	75	3	4	1	2	2.02	2	2	1	1	2	1	3	0
44588	8.28568	699.9	1	53	2	3	3	1	4.97	3	3	1	1	2	1	3	0
44595	7.24731	951.2	2	40	2	2	3	1	3.87	3	3	1	1	2	1	1	0
44600	8.6765	523.9	1	62	3	4	3	1	1.23	1	1	1	1	2	1	4	0
44603	8.75415	522.7	2	52	2	4	1	1	0.46	1	3	1	1	1	1	4	0
44614	8.64083	1084.6	2	62	3	4	1	2	0.88	1	2	1	2	2	2	4	0
44617	8.14402	1106.7	2	53	2	4	3	1	5	3	3	1	1	2	1	2	0
44621	8.50859	953.7	2	55	2	4	3	1	5	3	2	2	2	2	2	3	0
44624	9.09978	1113.6	1	52	2	3	1	1	0.93	1	1	1	2	2	1	4	0
44627	8.61264	950	1	60	3	3	3	2	5	3	2	1	1	2	2	4	0
44634	9.70448	481.6	1	74	3	4	1	1	1.02	1	1	1	1	2	1	4	0
44636	7.5967	1059.9	1	48	2	4	3	1	3.11	2	1	2	1	2	2	1	0
44637	7.63611	963.9	1	63	3	4	1	1	1.16	1	1	2	2	2	2	1	0
44643	8.55233	836.3	2	56	2	3	3	2	3.92	3	1	2	1	2	2	3	0
44644	7.68153	1517.7	2	42	2	3	2	2	1.18	1	2	2	2	2	2	1	1
44647	7.43284	1051.1	1	42	2	4	2	1	2.55	2	2	2	1	2	2	1	0
44659	7.87074	557.2	1	48	2	4	3	2	5	3	2	1	1	2	1	1	0
44669	8.71035	633.8	2	76	3	3	3	2	1.18	1	3	2	2	2	2	4	0
44671	7.72976	758.8	1	48	2	4	3	1	4.55	3	2	1	1	2	2	1	0
44672	8.5895	964.7	2	59	2	3	2	2	0.5	1	3	2	2	2	2	4	0
44673	7.63216	816.7	2	64	3	3	2	1	2.41	2	3	2	2	2	1	1	0
44681	8.55893	487.3	2	53	2	1	3	1	3.49	2	2	2	1	2	2	3	0
44684	8.21389	659.1	1	61	3	4	1	2	1.57	2	3	1	1	2	1	2	0
44685	8.57975	734	1	57	2	3	3	1	5	3	3	2	1	2	2	4	0
44691	8.19257	1051	1	60	3	4	2	1	2.17	2	2	1	1	2	2	2	0
44692	8.46104	1501.6	2	49	2	3	2	2	1.67	2	1	1	1	2	2	3	1
44695	6.91402	1505.1	2	41	2	4	3	2	4.84	3	3	2	2	2	2	1	1
44698	8.85093	907.2	1	74	3	3	1	1	1.51	2	1	2	2	2	2	4	0
44701	7.88766	888.2	1	44	2	3	2	1	0.57	1	1	1	1	2	2	1	0
44719	8.58965	727.5	2	76	3	2	1	1	1.1	1	2	2	1	2	1	4	0
44724	7.71966	428.4	2	51	2	3	3	1	0.71	1	1	1	1	2	2	1	0
44731	8.18	408.5	2	60	3	2	3	2	1.31	2	2	2	2	2	2	2	0
44733	8.45417	1098.7	2	44	2	3	2	1	1.28	1	2	1	1	2	2	3	0
44736	8.18306	1147.5	1	48	2	3	2	1	5	3	1	2	1	2	2	2	0
44744	8.02544	645.8	2	73	3	3	2	1	0.53	1	1	1	2	2	1	2	0
44749	8.55856	427	2	59	2	4	2	2	0.97	1	1	1	1	2	2	3	0
44750	8.53037	558	2	49	2	3	2	1	2.02	2	3	1	1	2	2	3	0
44758	8.01025	755.8	2	59	2	2	1	1	4.25	3	2	2	1	1	1	2	0
44760	8.61357	702.5	1	46	2	2	2	1	2.18	2	3	2	1	2	1	4	0
44763	8.2578	858.9	2	68	3	3	3	2	3.67	3	1	2	1	2	2	2	0
44771	8.23275	631.4	2	78	3	3	2	1	3.65	3	3	1	1	2	1	2	0
44774	7.93055	844.6	2	68	3	3	2	2	1.18	1	2	2	2	2	2	1	0
44778	7.53872	804.5	2	53	2	3	2	1	0.73	1	2	2	2	2	2	1	0
44780	7.81259	825.1	2	49	2	3	2	1	5	3	3	2	2	2	2	1	0
44782	8.47678	481.1	1	53	2	2	3	1	5	3	1	1	1	2	2	3	0
44784	7.50662	696.9	2	52	2	3	1	2	5	3	2	1	1	2	2	1	0
44785	8.04655	1104.9	1	46	2	4	3	1	5	3	3	2	1	2	2	2	0
44790	6.87672	1103.8	2	50	2	3	3	1	5	3	1	1	1	2	2	1	0
44792	8.54924	838.3	2	53	2	3	2	1	1.03	1	1	1	1	2	2	3	0
44793	7.94188	887.4	2	51	2	5	2	1	5	3	2	2	1	2	2	1	0
44795	8.11177	680.5	1	61	3	3	3	1	1.7	2	3	2	2	2	1	2	0
44811	8.90359	859.7	2	67	3	3	1	1	2.16	2	3	2	1	1	1	4	0
44813	7.80588	480.2	1	46	2	5	1	1	1.18	1	1	1	1	2	2	1	0
44817	9.00965	847.4	2	70	3	2	3	1	4.64	3	1	2	1	2	2	4	0
44821	9.22441	737.6	1	67	3	3	2	2	1.46	2	1	1	2	2	2	4	0
44825	8.22028	824.8	2	50	2	3	2	1	2.95	2	1	1	2	2	2	2	0
44826	8.93302	937.1	1	66	3	4	1	2	1.31	2	2	1	1	2	1	4	0
44831	8.3078	983.1	1	48	2	3	3	1	2.54	2	1	2	2	2	2	3	0
44838	8.66211	698.3	2	71	3	3	2	2	1.17	1	1	1	1	2	1	4	0
44842	8.9536	370.6	2	73	3	3	1	1	5	3	2	1	2	2	1	4	0
44848	7.67658	684	1	40	2	1	1	1	2.02	2	3	2	1	2	2	1	0
44850	8.51754	678.7	1	72	3	3	1	2	1.08	1	2	2	2	2	1	3	0
44852	8.16253	636.8	2	42	2	3	3	2	2.27	2	3	2	1	2	2	2	0
44853	7.93395	917.3	1	52	2	5	1	1	4.26	3	1	1	1	2	2	1	0
44865	8.00908	651.8	2	49	2	3	1	1	5	3	1	1	1	2	2	2	0
44866	8.66412	830	1	59	2	3	2	1	0.7	1	1	1	1	2	2	4	0
44869	8.56955	866.4	2	45	2	3	2	1	0.25	1	2	1	2	2	1	3	0
44870	8.38817	610.6	2	62	3	3	2	1	1.75	2	2	2	1	2	1	3	0
44871	8.1382	1071.1	2	52	2	2	3	2	2.5	2	3	1	2	2	1	2	0
44876	8.53816	849.2	2	55	2	1	1	1	0.8	1	2	1	2	2	1	3	0
44878	8.02707	654.9	1	71	3	3	3	1	4.38	3	1	1	1	2	2	2	0
44882	8.40979	696	1	47	2	3	1	1	1.02	1	3	1	1	1	1	3	0
44883	8.24838	408.7	1	50	2	4	1	1	4.72	3	3	2	1	1	2	2	0
44885	8.85111	580.8	2	65	3	3	2	2	3.72	3	3	2	1	2	1	4	0
44891	7.28017	947.7	2	50	2	3	3	2	5	3	3	1	1	2	2	1	0
44892	8.53938	579.9	1	45	2	1	2	2	1.48	2	1	2	1	2	2	3	0
44893	7.06343	750.7	2	44	2	3	3	2	0.27	1	3	1	1	2	1	1	0
44905	8.39646	480.3	2	74	3	3	3	2	1.18	1	1	2	2	2	1	3	0
44906	8.20283	972.5	1	70	3	3	2	1	3.36	2	3	1	1	2	1	2	0
44910	8.72476	683.8	1	62	3	1	1	1	1.29	1	1	2	1	2	2	4	0
44915	8.43767	1195.5	1	69	3	4	3	2	0.83	1	2	1	1	2	1	3	0
44916	7.58583	694.4	2	71	3	4	1	2	0.83	1	3	1	1	2	1	1	0
44928	8.44327	547.6	1	77	3	4	2	1	4.09	3	3	1	1	2	1	3	0
44934	9.32626	1369.7	2	50	2	3	3	1	0.71	1	2	1	1	2	1	4	1
44937	8.17712	634.5	2	49	2	3	2	2	0.25	1	3	1	1	2	2	2	0
44938	8.21739	959.2	2	56	2	3	2	1	5	3	1	2	1	2	2	2	0
44939	8.38226	700.2	1	56	2	3	3	1	5	3	2	1	1	2	2	3	0
44940	8.03296	589.4	1	40	2	2	3	2	2.94	2	2	1	2	2	2	2	0
44941	8.33999	690.7	2	64	3	3	3	1	3.86	3	1	2	2	2	1	3	0
44958	8.19725	885.4	1	43	2	3	3	2	3.13	2	3	1	1	2	2	2	0
44959	8.48849	743	1	62	3	3	1	1	0.8	1	1	1	1	2	2	3	0
44967	7.05332	782.3	2	43	2	5	2	1	1.27	1	1	2	2	2	2	1	0
44970	7.2362	567.4	2	56	2	3	3	1	2.14	2	3	2	2	1	1	1	0
44971	8.54404	601.5	2	74	3	4	1	2	0.95	1	2	2	2	2	1	3	0
44972	8.25813	982.8	1	44	2	4	3	1	2.98	2	3	2	1	2	1	2	0
44973	8.42035	784.3	2	47	2	1	1	2	0.15	1	2	2	1	2	2	3	0
44980	9.03246	840.1	1	76	3	3	3	1	1.68	2	3	1	1	2	1	4	0
44986	8.62464	796.2	1	71	3	3	3	1	2.63	2	1	2	2	2	2	4	0
44988	9.39559	587	1	79	3	3	3	1	1.83	2	2	1	1	2	1	4	0
44996	7.53605	654.9	2	41	2	2	2	1	1.45	2	3	1	1	2	2	1	0
44998	7.91879	1158.1	2	46	2	2	3	1	5	3	2	1	2	2	1	1	0
45006	8.3482	832	1	49	2	4	3	2	2.88	2	3	2	2	1	1	3	0
45009	8.33093	585.4	2	60	3	3	1	1	0.9	1	3	2	2	1	1	3	0
45012	7.89334	964.9	2	44	2	3	3	1	0.81	1	3	1	1	2	1	1	0
45013	8.70531	970.2	2	67	3	3	2	1	2.63	2	2	2	1	2	2	4	0
45018	8.03884	1105.4	1	71	3	4	1	1	1.46	2	2	2	2	2	1	2	0
45019	7.71144	681.6	2	40	2	4	1	2	3.23	2	1	1	1	2	2	1	0
45020	8.0928	1007.4	2	59	2	3	3	2	4.52	3	3	2	1	2	1	2	0
45023	7.89232	654.1	2	52	2	3	2	1	5	3	3	2	1	2	2	1	0
45025	8.6137	390.1	1	67	3	3	1	2	1.12	1	3	1	1	1	1	4	0
45028	8.36727	681.5	1	61	3	3	3	1	5	3	3	2	2	1	1	3	0
45034	8.60295	1135.7	2	47	2	3	1	1	5	3	2	2	1	2	2	4	0
45035	8.20082	1246.1	2	45	2	4	3	2	2.14	2	2	2	2	1	1	2	1
45036	7.87154	1211.1	2	42	2	3	3	2	4.55	3	1	1	1	2	2	1	1
45044	7.67865	552.8	2	42	2	3	1	2	2.33	2	3	1	1	2	2	1	0
45045	7.40696	961.2	2	45	2	2	2	1	3.24	2	3	2	2	2	2	1	0
45049	8.85971	652.7	1	76	3	3	3	1	1.99	2	3	1	1	2	1	4	0
45051	8.51693	334	1	57	2	4	3	1	0.68	1	3	2	1	2	1	3	0
45052	7.47377	1100.6	2	40	2	3	3	2	1.93	2	2	2	1	2	2	1	0
45057	8.42406	435.7	1	79	3	1	3	1	5	3	2	1	1	1	1	3	0
45059	8.4095	562.8	1	77	3	2	1	2	1.02	1	1	1	1	2	2	3	0
45060	8.91558	854.2	1	66	3	3	2	1	2.41	2	2	2	2	2	1	4	0
45061	7.93528	876.9	1	43	2	3	2	2	1.1	1	1	1	1	2	2	1	0
45064	7.83371	716.8	1	44	2	2	3	2	5	3	3	1	1	2	2	1	0
45072	7.21864	839.7	2	56	2	2	3	1	5	3	3	1	1	2	2	1	0
45078	9.14285	733.3	1	78	3	3	3	2	2.12	2	1	1	1	2	2	4	0
45084	8.86521	607.8	1	43	2	1	3	2	2.04	2	3	1	1	2	1	4	0
45087	8.04155	873.3	2	63	3	5	3	2	1.18	1	3	2	1	2	2	2	0
45088	7.57257	877.4	2	73	3	3	3	1	4.75	3	3	2	1	2	1	1	0
45089	9.14561	1078.3	1	79	3	3	1	1	1.47	2	2	1	1	2	2	4	0
45096	8.23817	531.4	2	58	2	3	3	1	1.7	2	3	2	2	2	2	2	0
45099	8.34354	1233.9	2	70	3	4	2	2	1.76	2	3	2	2	2	1	3	1
45103	8.28368	695.9	1	40	2	3	2	1	2.56	2	3	1	1	2	2	3	0
45110	7.90248	848.5	1	52	2	1	3	1	3.4	2	2	1	1	2	2	1	0
45113	8.44051	637.6	2	78	3	3	3	1	2.29	2	3	2	1	2	2	3	0
45119	8.15122	511.5	2	72	3	3	3	1	1.64	2	1	2	1	2	1	2	0
45131	8.71009	520.1	1	41	2	3	2	1	0.87	1	3	2	1	2	1	4	0
45137	7.76227	1601.1	2	51	2	4	1	1	3.39	2	3	2	1	2	1	1	1
45142	8.88532	812.8	2	61	3	3	1	2	0.81	1	1	1	1	2	1	4	0
45144	7.76438	1037.4	2	46	2	2	3	1	0.73	1	3	2	1	2	1	1	0
45145	8.90015	937.7	1	53	2	3	2	1	1.17	1	2	2	1	2	2	4	0
45147	9.44159	1156.2	1	72	3	1	2	2	2.15	2	2	2	1	2	1	4	0
45153	8.44762	1116.8	2	63	3	3	3	2	2.45	2	3	1	1	2	2	3	0
45157	7.65688	450.6	2	49	2	1	1	1	0.73	1	3	2	2	2	2	1	0
45165	8.03049	549.3	1	59	2	4	1	1	1.39	2	1	1	1	2	2	2	0
45169	8.40874	833.1	1	60	3	3	3	1	5	3	3	1	1	2	1	3	0
45171	8.22687	690.2	1	61	3	3	3	1	5	3	2	2	2	2	2	2	0
45172	8.57954	927.4	1	73	3	3	2	1	1.62	2	2	1	1	2	2	4	0
45174	8.08104	547.2	2	74	3	3	2	1	1.75	2	1	1	1	2	2	2	0
45176	9.34266	951.4	1	65	3	3	1	2	0.74	1	1	1	1	1	1	4	0
45179	7.51298	976.9	2	63	3	3	3	1	2.27	2	1	2	1	2	2	1	0
45185	8.17489	1257.5	1	69	3	3	3	1	5	3	3	1	1	1	1	2	1
45186	8.15223	443	2	63	3	4	3	1	5	3	3	1	1	2	2	2	0
45190	8.20679	756	2	60	3	4	3	2	3.85	3	3	1	2	2	1	2	0
45194	8.06153	2482.8	1	40	2	3	2	2	0.58	1	2	1	1	2	2	2	1
45197	8.58392	595.1	1	46	2	3	3	1	3.02	2	3	1	1	2	2	4	0
45200	7.25057	1233.8	2	43	2	4	3	2	2.11	2	2	2	2	2	2	1	1
45204	7.9454	1040.7	1	72	3	3	3	1	5	3	2	2	1	2	1	1	0
45207	7.9532	473.5	1	43	2	1	1	2	0.95	1	1	2	1	2	2	1	0
45212	7.76808	725.5	2	41	2	3	3	1	4.66	3	2	2	1	2	2	1	0
45216	8.08351	1350.5	1	41	2	3	1	2	0.74	1	3	1	1	1	2	2	1
45223	8.43845	784.1	2	61	3	4	1	2	1.05	1	3	2	2	1	1	3	0
45229	7.89554	821	1	68	3	4	1	1	1.93	2	3	2	2	1	1	1	0
45233	8.27527	794	2	51	2	3	2	2	1.36	2	3	1	1	2	2	2	0
45234	8.33123	1606.8	2	51	2	4	3	2	1.63	2	3	2	2	2	2	3	1
45237	8.43906	1055.9	1	44	2	1	1	1	1.81	2	3	1	1	2	2	3	0
45243	8.11765	1146	2	76	3	3	1	2	1.96	2	1	1	1	2	2	2	0
45247	8.31088	662.3	1	62	3	3	3	1	5	3	2	1	1	2	2	3	0
45255	8.08818	751.2	1	67	3	3	1	1	2.86	2	3	2	2	2	2	2	0
45261	8.41557	891.3	1	42	2	1	1	1	4.38	3	1	1	1	1	2	3	0
45264	8.63385	884.2	1	50	2	1	1	2	1.48	2	3	1	1	2	2	4	0
45267	8.51604	508.2	1	69	3	3	3	1	5	3	2	2	1	2	2	3	0
45268	8.46727	963.3	2	42	2	1	1	2	0.7	1	3	1	2	1	2	3	0
45270	8.60945	986.5	1	61	3	3	3	1	4.99	3	2	1	1	2	1	4	0
45271	8.02417	701.3	2	47	2	4	3	2	5	3	2	2	2	2	2	2	0
45273	7.70742	899.8	1	50	2	4	3	2	5	3	2	2	2	2	2	1	0
45276	8.22213	755.9	2	40	2	1	3	1	0.7	1	3	2	2	2	2	2	0
45278	8.70283	1431.4	1	69	3	3	3	1	3.65	3	3	1	1	2	1	4	1
45281	8.84738	738.3	1	64	3	3	1	2	1.73	2	1	1	1	2	2	4	0
45282	8.47421	1012.5	1	74	3	3	2	2	3.43	2	3	1	1	2	2	3	0
45285	8.68918	443.8	1	66	3	3	1	2	0.59	1	2	1	1	2	1	4	0
45286	7.61298	1052.5	2	58	2	3	3	1	5	3	1	2	1	2	2	1	0
45293	8.68356	742.9	2	76	3	1	2	2	0.73	1	1	2	1	2	2	4	0
45295	8.43476	1097.3	1	74	3	3	3	1	2.56	2	3	2	1	2	1	3	0
45296	8.57122	738.7	1	43	2	2	3	2	3.72	3	2	2	1	2	1	4	0
45299	8.36914	1350.1	1	60	3	4	3	1	5	3	2	1	1	2	2	3	1
45302	8.32804	752.4	1	67	3	3	3	1	5	3	3	1	1	2	1	3	0
45303	8.93175	929.2	2	45	2	3	2	1	0.97	1	1	1	1	2	2	4	0
45309	9.01325	683.9	2	62	3	1	1	2	3.43	2	2	2	2	1	1	4	0
45311	8.52628	575.3	1	68	3	4	1	1	2.92	2	3	1	1	1	1	3	0
45313	8.08041	745.1	2	51	2	1	1	1	5	3	3	2	2	1	2	2	0
45317	7.46578	1106	2	43	2	1	2	1	1.07	1	1	2	2	2	2	1	0
45318	7.20582	1050.7	2	47	2	3	3	2	0.5	1	3	1	1	1	1	1	0
45319	8.21444	840	1	60	3	3	3	1	5	3	3	2	1	2	1	2	0
45326	8.46688	1632.5	2	78	3	3	2	2	0.93	1	1	1	1	2	1	3	1
45334	9.06097	900	1	71	3	4	1	2	0.56	1	2	1	1	2	2	4	0
45338	8.28438	1431.1	2	43	2	5	1	1	4.26	3	2	2	1	2	2	3	1
45340	8.32987	428.9	1	78	3	2	1	1	4.75	3	1	1	1	2	2	3	0
45343	8.37391	750.6	1	78	3	3	3	1	5	3	2	2	1	2	1	3	0
45348	8.16656	1095.8	2	67	3	3	3	2	5	3	1	2	1	2	2	2	0
45360	8.59732	552.1	1	63	3	3	2	2	4.29	3	2	1	1	2	2	4	0
45363	7.87509	1644.1	2	56	2	4	3	1	5	3	2	2	2	2	2	1	1
45365	8.83286	798.6	2	52	2	3	3	1	5	3	3	2	2	1	2	4	0
45366	8.7865	1180.8	2	75	3	4	1	2	1.76	2	3	1	2	1	1	4	0
45368	8.48032	1209.5	1	50	2	2	1	2	1.47	2	1	2	1	2	2	3	1
45371	8.41541	1382.5	1	52	2	2	1	2	0.28	1	2	1	1	2	2	3	1
45375	8.22586	517.3	2	51	2	2	3	2	2.88	2	1	1	1	2	1	2	0
45391	7.81006	1267.4	2	78	3	4	2	2	0.63	1	1	2	2	2	1	1	1
45393	8.4727	1367.8	2	59	2	3	2	2	0.66	1	1	1	1	2	2	3	1
45401	8.82458	736.4	2	56	2	3	2	1	1.24	1	1	1	2	2	2	4	0
45410	7.52386	895.3	2	50	2	4	3	1	4.75	3	3	1	1	2	1	1	0
45420	8.36389	866.5	2	76	3	3	3	1	4.38	3	1	1	1	2	1	3	0
45421	8.67006	914.3	2	69	3	1	2	1	0.88	1	2	2	1	2	2	4	0
45422	8.54519	793.3	1	75	3	3	2	1	2.1	2	3	1	1	2	1	3	0
45425	8.72481	920.7	2	77	3	4	2	1	1.83	2	2	1	2	2	1	4	0
45431	7.63209	1594.5	2	65	3	3	3	1	5	3	2	2	1	2	1	1	1
45433	8.15955	603.5	2	49	2	3	3	1	0.94	1	3	1	1	1	1	2	0
45439	8.01039	880	1	43	2	3	3	1	4.08	3	3	2	1	2	2	2	0
45443	7.82975	961.3	2	43	2	4	3	2	1.21	1	2	1	1	2	2	1	0
45444	8.46487	1254	1	73	3	3	2	1	0.75	1	2	1	1	2	2	3	1
45450	8.15819	660	1	47	2	4	3	2	4.9	3	3	2	1	2	2	2	0
45451	8.59219	632.8	2	75	3	3	2	2	1.83	2	3	2	2	2	1	4	0
45458	8.55285	658	1	51	2	3	3	1	4.75	3	3	1	1	2	2	3	0
45462	9.2053	511.1	1	69	3	3	2	1	0.89	1	2	1	1	1	1	4	0
45463	7.94719	1523.9	1	61	3	1	1	1	0.66	1	3	2	2	2	2	1	1
45471	8.56921	978	2	54	2	3	3	1	5	3	1	1	1	2	2	3	0
45477	8.71644	669	1	56	2	2	1	1	1.16	1	3	1	2	1	2	4	0
45482	8.9532	658.8	1	74	3	1	1	1	2.1	2	2	1	1	2	2	4	0
45485	8.46505	584.4	1	52	2	4	2	2	0.93	1	1	1	1	2	2	3	0
45492	8.41872	655.5	1	78	3	1	1	2	1.18	1	3	1	2	2	1	3	0
45496	8.09599	709.1	2	67	3	3	3	1	5	3	2	2	1	2	1	2	0
45499	8.54224	699.8	1	73	3	3	3	2	5	3	3	2	2	2	2	3	0
45501	8.08968	677.4	2	47	2	3	3	2	0.28	1	2	1	1	2	2	2	0
45505	7.99533	898.8	2	51	2	3	3	2	5	3	1	1	1	2	2	2	0
45507	9.35102	893.9	1	70	3	3	1	2	0.23	1	2	1	1	2	1	4	0
45519	7.8213	600.2	2	54	2	3	3	1	5	3	1	2	1	2	2	1	0
45520	9.47674	530	2	78	3	3	1	1	2.33	2	2	2	1	2	2	4	0
45523	8.2356	1045	2	71	3	4	3	2	0.65	1	2	2	2	2	1	2	0
45530	8.51405	830.4	2	50	2	4	3	2	3.79	3	3	1	1	1	1	3	0
45534	8.55391	900.2	2	55	2	4	3	2	2.45	2	3	1	1	1	1	3	0
45536	7.86655	890	2	76	3	2	1	1	2.41	2	2	2	2	2	1	1	0
45549	7.83179	370.5	2	50	2	3	2	1	5	3	2	2	1	2	2	1	0
45553	8.50231	639.7	2	68	3	3	3	1	4.64	3	1	2	2	2	1	3	0
45561	8.20045	796	2	79	3	3	2	2	1.52	2	3	2	2	2	1	2	0
45573	7.52854	718.2	2	52	2	3	3	1	1.16	1	1	2	1	2	2	1	0
45593	8.13177	1048.4	2	50	2	3	1	2	0.94	1	1	1	1	2	2	2	0
45594	8.94237	743.9	2	78	3	3	3	1	1.97	2	1	1	1	2	1	4	0
45603	8.2798	572.3	1	61	3	4	1	1	2.86	2	1	1	1	2	2	2	0
45609	7.67729	887.7	2	48	2	3	3	1	5	3	3	2	1	2	2	1	0
45610	7.94216	1281.5	2	42	2	4	3	2	2.04	2	1	2	1	2	2	1	1
45612	8.45444	1133	1	68	3	4	1	2	2.88	2	3	1	1	2	2	3	0
45621	7.78195	768.2	2	78	3	3	3	1	4.38	3	2	2	1	2	1	1	0
45623	8.91824	603.7	2	51	2	4	2	2	1.31	2	1	1	1	2	1	4	0
45624	8.62558	984.9	1	71	3	3	3	1	3.65	3	3	1	1	2	1	4	0
45625	9.13148	907.4	1	76	3	2	2	2	1.96	2	2	2	1	1	1	4	0
45631	8.00742	1181.7	2	48	2	2	1	2	0.8	1	3	2	2	2	2	2	0
45632	8.66073	757.9	1	76	3	3	2	1	0.88	1	2	2	2	1	1	4	0
45640	8.19023	908	2	73	3	4	2	2	1.83	2	3	1	1	2	1	2	0
45641	8.07924	887.9	2	62	3	5	3	1	2.92	2	1	2	2	2	1	2	0
45645	8.33991	693.5	1	47	2	3	3	1	5	3	2	2	1	2	2	3	0
45648	8.21274	793	2	62	3	4	1	2	0.83	1	3	2	2	2	1	2	0
45649	9.08848	970.4	1	73	3	3	3	2	1.06	1	2	2	1	1	1	4	0
45654	8.5889	815.9	2	42	2	3	3	1	3.49	2	2	1	2	2	2	4	0
45658	8.52418	934.3	1	57	2	2	1	1	0.28	1	2	2	1	2	1	3	0
45660	9.07163	1101.9	1	65	3	3	2	1	5	3	3	1	1	1	1	4	0
45662	8.11139	1341.6	2	42	2	3	2	1	2.46	2	1	2	2	2	2	2	1
45663	8.31916	664.5	2	46	2	1	1	2	1.73	2	3	1	1	1	2	3	0
45664	8.74484	996.5	2	72	3	3	2	2	0.87	1	1	1	1	2	1	4	0
45674	7.66352	585	2	46	2	1	3	2	1.88	2	3	2	1	2	2	1	0
45675	8.75451	621	1	55	2	2	1	1	1.87	2	3	1	2	1	1	4	0
45678	9.17291	1824.9	1	66	3	3	3	1	1.18	1	3	1	1	2	2	4	1
45684	7.57562	1783.8	2	55	2	3	3	1	2.74	2	2	1	1	2	2	1	1
45691	8.38971	1151.1	1	60	3	3	3	1	4.6	3	2	1	1	2	2	3	0
45692	8.45454	1868.1	2	44	2	2	2	2	0.21	1	2	1	2	1	1	3	1
45703	8.49267	608.4	2	66	3	3	1	1	4.75	3	2	1	1	2	1	3	0
45712	8.24877	616	1	69	3	4	1	1	2.55	2	3	1	1	2	2	2	0
45717	7.53605	715.7	2	46	2	3	2	2	5	3	2	2	1	2	2	1	0
45720	7.87583	587.9	1	42	2	4	1	2	0.94	1	1	1	1	2	2	1	0
45723	7.41628	785.2	2	45	2	4	3	1	5	3	2	2	1	2	2	1	0
45724	8.50296	752.7	1	73	3	4	3	2	3.38	2	2	2	2	1	2	3	0
45727	7.71784	734.1	2	43	2	3	3	1	5	3	2	1	1	2	2	1	0
45728	8.2422	663.4	2	62	3	3	3	1	2.7	2	2	1	1	2	1	2	0
45733	7.8938	731	2	59	2	4	3	2	0.58	1	3	1	1	2	1	1	0
45734	7.84688	839.2	2	62	3	4	2	1	0.95	1	1	2	2	2	2	1	0
45741	8.06939	974.3	2	43	2	3	3	2	2.36	2	3	1	1	1	1	2	0
45744	8.16875	1116.2	2	42	2	3	3	1	2.62	2	2	2	2	2	2	2	0
45746	9.23733	551.6	2	61	3	4	1	2	0.63	1	1	1	1	2	2	4	0
45750	7.79511	899	2	45	2	1	3	2	1.16	1	2	2	2	2	2	1	0
45751	8.43854	905.7	2	45	2	2	1	1	4.44	3	2	1	1	2	2	3	0
45753	8.66849	741.4	2	67	3	4	3	2	5	3	2	1	1	2	1	4	0
45754	8.76968	774.2	1	65	3	3	3	1	1.06	1	3	1	1	2	1	4	0
45755	8.31578	1104.5	1	57	2	4	3	2	5	3	3	1	1	1	1	3	0
45763	8.35092	805.4	1	54	2	4	1	1	3.39	2	2	2	1	2	1	3	0
45766	8.46245	1009.9	1	42	2	3	3	2	4.9	3	3	1	1	2	1	3	0
45767	7.94445	712.4	2	54	2	1	2	1	1.79	2	3	1	1	2	2	1	0
45775	8.01714	630.3	1	42	2	5	1	2	1.09	1	1	2	1	2	2	2	0
45777	7.98845	809.6	2	67	3	3	3	2	1.76	2	1	2	1	2	2	1	0
45782	8.15581	744.9	1	46	2	3	3	2	5	3	2	2	1	2	2	2	0
45787	8.66198	834.6	1	66	3	3	3	1	2.92	2	3	1	1	2	2	4	0
45790	8.80088	1045.5	1	51	2	5	2	1	0.53	1	2	2	2	2	2	4	0
45813	8.14674	613.1	1	40	2	2	1	1	2.59	2	3	1	1	2	1	2	0
45815	8.48701	593.8	1	67	3	3	1	1	1.64	2	1	1	1	1	1	3	0
45817	7.79118	965	2	67	3	1	1	2	1.29	1	3	2	1	2	2	1	0
45819	8.91598	713.5	1	63	3	4	1	2	1.76	2	3	1	1	1	1	4	0
45823	8.57798	871	2	78	3	5	3	2	1.47	2	2	2	2	2	1	4	0
45826	8.55135	1077.9	2	62	3	3	3	1	1.49	2	3	2	1	2	2	3	0
45828	8.27157	1604.7	1	70	3	3	3	2	5	3	3	2	1	2	1	2	1
45831	8.4566	547.8	1	62	3	4	1	2	2.69	2	2	2	1	2	1	3	0
45832	7.9587	1042.6	2	44	2	3	2	1	3.02	2	2	1	1	2	2	1	0
45835	8.06833	1117.3	1	53	2	2	2	1	4.39	3	3	2	2	2	2	2	0
45836	8.63433	620.2	2	52	2	3	3	1	5	3	3	2	1	2	2	4	0
45838	8.36144	1054.3	2	62	3	3	3	1	2.14	2	2	2	1	2	2	3	0
45839	8.02592	487.7	2	44	2	3	2	1	1.23	1	1	1	2	2	2	2	0
45845	8.19306	294.1	1	75	3	3	3	1	2.14	2	3	1	1	2	1	2	0
45850	7.85572	710.1	2	53	2	5	1	1	5	3	1	2	2	2	2	1	0
45851	7.51031	1353.8	2	55	2	4	1	1	2.73	2	1	2	2	2	2	1	1
45853	8.53971	585.3	1	54	2	1	1	1	2.56	2	2	2	1	1	2	3	0
45856	8.55016	757.2	2	55	2	3	2	2	4.11	3	1	1	1	2	2	3	0
45858	8.31392	932.7	1	49	2	4	1	2	0.77	1	2	1	1	1	1	3	0
45869	8.47682	706.4	2	46	2	2	1	1	0.83	1	2	2	1	2	2	3	0
45871	9.06959	299.2	1	77	3	1	1	1	0.68	1	2	1	1	2	1	4	0
45878	8.18725	683.2	2	51	2	2	1	1	5	3	2	2	1	2	2	2	0
45882	8.66288	789.4	1	67	3	3	3	1	4.75	3	3	1	1	2	1	4	0
45883	8.84365	943.1	1	65	3	2	2	1	3.26	2	2	2	1	2	1	4	0
45884	8.25843	658.2	1	76	3	1	1	1	0.82	1	2	1	1	2	2	2	0
45885	7.85822	857.4	2	45	2	3	3	2	3.65	3	2	1	1	2	1	1	0
45886	8.28796	1419.5	1	73	3	3	1	1	2.78	2	3	1	1	2	2	3	1
45887	7.95541	1130.9	2	49	2	3	1	1	1.9	2	1	1	2	1	2	1	0
45889	8.9869	1237.4	2	67	3	1	1	1	0.88	1	2	2	2	1	1	4	1
45891	8.04016	1814.3	2	56	2	4	1	1	1.21	1	2	2	1	1	1	2	1
45901	7.93612	741.3	1	43	2	4	3	2	5	3	1	1	1	2	2	1	0
45903	8.23395	977.4	2	71	3	3	3	1	3.57	3	1	2	1	2	1	2	0
45910	7.24276	1433.3	2	55	2	4	1	2	1.42	2	3	2	2	1	1	1	1
45911	8.55851	1054.9	1	54	2	1	1	2	1.43	2	3	1	1	2	2	3	0
45925	9.15986	543.9	1	68	3	5	3	1	5	3	1	1	1	2	1	4	0
45927	8.34147	962.7	1	45	2	3	2	1	3.13	2	2	2	2	2	1	3	0
45929	8.25608	520.2	1	46	2	4	3	2	2.45	2	1	1	1	2	1	2	0
45933	8.50885	678.4	2	63	3	3	3	1	1.18	1	2	1	1	2	2	3	0
45943	7.83066	985.5	1	57	2	4	1	1	5	3	2	1	1	2	1	1	0
45946	8.07923	592.8	2	43	2	5	2	2	0.74	1	3	1	1	2	2	2	0
45949	8.35783	1000.1	1	47	2	3	2	1	2.91	2	3	2	1	2	1	3	0
45951	8.43619	1241.3	2	58	2	2	2	1	2.39	2	2	2	1	2	1	3	1
45952	7.82272	577.3	1	52	2	2	2	1	5	3	3	2	1	2	1	1	0
45959	8.47866	788.3	2	60	3	4	2	2	1.76	2	3	2	2	1	1	3	0
45960	8.37866	445.4	1	63	3	4	3	1	5	3	2	1	1	2	2	3	0
45962	8.90349	888.1	1	48	2	3	2	2	2.94	2	1	1	1	2	1	4	0
45966	7.98193	965.9	2	53	2	4	3	2	4.38	3	2	2	2	2	2	1	0
45967	8.68734	1116.5	2	40	2	3	1	2	0.31	1	1	1	2	2	2	4	0
45968	7.90793	1461.6	2	69	3	4	2	2	0.78	1	3	1	2	1	1	1	1
45970	8.51932	815.5	2	43	2	3	3	1	4.72	3	3	2	1	2	1	3	0
45973	8.27802	828.6	1	53	2	2	1	2	1.44	2	1	2	2	2	2	2	0
45974	7.86995	580	2	41	2	1	2	1	0.98	1	2	2	1	2	1	1	0
45995	8.41857	671	2	55	2	3	2	2	4.33	3	3	1	1	2	2	3	0
45997	8.33505	991.7	2	58	2	3	1	1	3	2	3	1	1	1	1	3	0
45998	8.88218	483.3	1	78	3	1	1	1	0.73	1	3	2	1	2	1	4	0
46006	8.59845	905.6	2	74	3	3	3	1	4.09	3	1	2	2	2	2	4	0
46009	7.56139	791.9	1	42	2	3	2	2	0.75	1	1	1	1	2	2	1	0
46011	8.65988	1027	1	41	2	3	3	1	5	3	3	1	1	2	2	4	0
46021	8.34997	820.4	1	62	3	1	3	1	0.83	1	3	2	2	1	1	3	0
46029	8.47992	900.1	2	59	2	2	2	1	2.56	2	1	2	2	2	2	3	0
46034	7.97385	1007	2	40	2	3	3	1	0.82	1	2	1	1	2	2	1	0
46035	8.65347	724.5	1	74	3	3	3	2	4.9	3	3	2	1	2	1	4	0
46037	8.48259	487.4	1	69	3	2	1	2	0.8	1	3	1	1	1	1	3	0
46043	8.02028	866.9	2	40	2	4	3	2	2.56	2	3	2	2	2	1	2	0
46047	8.45516	766.4	2	55	2	1	3	1	3.57	3	2	1	1	2	2	3	0
46050	7.88711	411.4	1	60	3	3	3	2	0.73	1	2	1	1	2	2	1	0
46059	7.536	951	2	73	3	5	2	1	3.36	2	1	2	1	2	1	1	0
46061	7.61196	1077.4	2	41	2	4	3	1	3.3	2	3	2	2	2	1	1	0
46063	7.63869	524.9	2	53	2	1	1	2	1.14	1	2	1	1	2	2	1	0
46069	8.09159	586.2	2	74	3	3	2	1	1.43	2	3	2	2	2	1	2	0
46074	8.08764	457.9	2	61	3	1	1	2	1.46	2	3	2	2	2	1	2	0
46085	7.86618	427.8	1	67	3	3	3	1	5	3	2	2	1	1	2	1	0
46095	8.23397	797.3	1	64	3	1	1	1	0.68	1	3	1	2	2	1	2	0
46097	8.33366	925.1	1	74	3	3	1	1	1.97	2	3	1	1	2	1	3	0
46101	8.87256	343.4	1	65	3	4	1	1	3.11	2	3	1	1	2	1	4	0
46102	7.76662	650.4	2	50	2	3	3	2	3.92	3	1	2	1	2	2	1	0
46120	8.35739	1056.8	1	61	3	3	3	1	5	3	2	1	1	2	2	3	0
46123	8.43029	340.2	1	69	3	3	1	1	0.44	1	3	1	1	1	1	3	0
46126	7.92793	1531.6	2	65	3	3	1	2	1.13	1	2	1	1	2	2	1	1
46129	8.74398	531.5	2	64	3	2	1	2	1.17	1	3	2	2	1	1	4	0
46132	8.12249	1695.4	1	55	2	3	2	1	5	3	2	1	1	2	1	2	1
46138	8.61685	594.7	2	60	3	3	1	1	0.44	1	3	2	2	1	1	4	0
46140	8.44783	567.4	1	73	3	3	3	1	1.14	1	3	1	1	2	1	3	0
46144	8.54199	1938.3	1	75	3	3	2	1	3.75	3	1	2	1	2	2	3	1
46148	7.60053	809.7	2	72	3	3	2	1	5	3	2	2	2	2	2	1	0
46158	8.75157	1178.9	1	70	3	3	2	1	1.29	1	2	1	1	2	2	4	0
46159	7.96561	998	1	72	3	4	2	2	2.89	2	2	2	1	2	2	1	0
46167	9.18027	684.2	1	75	3	3	1	2	0.69	1	2	1	1	2	1	4	0
46170	8.37604	913.2	2	59	2	3	2	2	0.64	1	3	1	2	2	2	3	0
46171	8.54146	898.2	1	78	3	3	2	1	2.16	2	3	2	2	2	1	3	0
46172	8.72106	738.4	1	66	3	3	1	2	1.96	2	1	1	2	2	2	4	0
46176	9.04841	884.4	1	72	3	3	1	2	2.31	2	3	1	1	1	1	4	0
46180	8.09258	1150.7	2	50	2	1	3	2	1.46	2	3	1	1	2	1	2	0
46184	8.43142	1077.4	2	58	2	4	3	2	3.54	3	2	1	1	1	1	3	0
46186	7.78123	731.1	1	48	2	4	2	2	2.17	2	2	1	1	2	2	1	0
46187	7.99586	1041.5	1	56	2	2	1	1	0.79	1	2	1	1	1	1	2	0
46188	8.26085	946.2	2	59	2	3	2	1	1.79	2	2	2	2	2	2	2	0
46190	8.27721	497.7	2	56	2	2	3	2	1.05	1	2	1	1	2	2	2	0
46193	7.22507	896.1	2	57	2	3	3	1	5	3	1	2	2	2	1	1	0
46195	8.1029	742.6	2	45	2	3	3	2	3.77	3	1	2	1	2	2	2	0
46196	9.13552	1072.6	1	79	3	3	3	1	2.29	2	2	1	1	2	1	4	0
46201	7.98306	552.9	2	50	2	1	3	1	5	3	3	1	1	2	2	1	0
46202	7.61755	932.8	1	45	2	4	3	1	5	3	3	2	1	2	1	1	0
46210	9.95297	1003.3	1	77	3	3	2	2	0.87	1	3	2	1	2	1	4	0
46217	8.35539	1773.7	2	55	2	1	3	1	0.97	1	3	1	1	2	1	3	1
46218	8.13769	557.1	1	66	3	3	3	1	2.14	2	2	2	1	2	1	2	0
46221	8.01533	736.5	1	55	2	3	2	2	1.19	1	3	1	2	1	1	2	0
46228	9.03456	1570.9	2	70	3	3	3	1	0.97	1	2	1	2	1	1	4	1
46232	8.4048	620.7	1	58	2	2	2	1	2.64	2	3	2	1	2	1	3	0
46238	8.40291	967.5	2	56	2	3	1	2	0.66	1	1	1	2	2	2	3	0
46239	8.59499	689.8	2	61	3	3	2	1	5	3	1	2	2	2	1	4	0
46243	8.54147	1068.7	1	62	3	3	3	1	5	3	1	1	1	2	2	3	0
46245	8.79959	660.6	1	53	2	3	3	2	2.22	2	3	1	2	2	2	4	0
46249	8.50489	1398.4	1	76	3	3	3	1	4.29	3	2	2	1	2	1	3	1
46258	8.41424	631.8	2	62	3	1	1	2	2.31	2	2	2	2	2	1	3	0
46261	8.37599	336.3	2	57	2	1	1	2	0.18	1	2	2	1	2	2	3	0
46269	8.31194	976	1	50	2	1	1	2	2.31	2	2	2	1	1	2	3	0
46275	7.87862	706.4	2	73	3	4	2	2	1.06	1	2	2	2	1	1	1	0
46281	8.81625	896.1	1	70	3	4	3	1	5	3	3	1	2	2	1	4	0
46282	7.89383	361.1	1	60	3	4	3	1	5	3	1	2	1	2	2	1	0
46288	8.214	537.4	1	46	2	3	3	2	1.26	1	3	2	1	2	1	2	0
46317	8.94417	1062.8	2	71	3	4	1	2	2.23	2	3	2	1	1	2	4	0
46320	7.44576	2110	2	45	2	4	2	1	3.03	2	3	2	2	1	2	1	1
46334	8.8713	1172.8	2	75	3	1	3	2	3.23	2	3	2	1	2	1	4	0
46335	8.41044	1429.6	1	42	2	2	1	2	0.21	1	3	1	1	2	2	3	1
46336	8.73104	854.1	1	55	2	3	1	1	3.07	2	3	1	1	2	1	4	0
46337	7.94806	892.5	2	70	3	3	3	1	1.83	2	1	2	1	2	2	1	0
46343	7.94582	510.6	2	65	3	4	1	1	2.92	2	3	1	2	1	1	1	0
46345	7.17879	768.7	2	59	2	1	3	1	5	3	2	2	1	2	2	1	0
46346	8.53761	1330.8	1	75	3	3	2	1	2.41	2	2	1	1	2	2	3	1
46348	8.44772	1461.3	1	58	2	4	1	1	4.37	3	3	1	2	1	1	3	1
46357	7.80364	1477.4	2	45	2	2	3	1	1.69	2	2	2	2	2	2	1	1
46363	8.79449	522.4	2	63	3	3	2	2	1.08	1	1	1	1	2	1	4	0
46368	8.03408	1462.8	2	68	3	2	3	1	5	3	3	2	2	2	1	2	1
46372	8.02789	735.4	2	62	3	3	3	1	5	3	1	2	1	2	2	2	0
46375	8.32767	586	1	49	2	3	3	1	5	3	2	2	1	2	2	3	0
46379	7.45393	729.7	2	49	2	4	3	2	2.22	2	1	1	1	2	2	1	0
46384	7.51059	1355.8	1	54	2	4	1	2	2.56	2	1	2	1	2	2	1	1
46385	8.03318	861.5	1	42	2	3	1	2	5	3	2	2	1	1	1	2	0
46386	7.88204	1036.6	1	51	2	3	3	1	5	3	2	2	1	2	2	1	0
46389	9.37389	577.3	1	79	3	3	3	1	2.63	2	1	1	1	2	1	4	0
46392	9.30478	777.6	1	69	3	2	1	2	0.69	1	1	1	1	1	1	4	0
46394	8.66712	463.6	1	66	3	3	3	2	5	3	3	1	1	2	1	4	0
46397	8.27632	858.7	2	58	2	4	1	2	1.73	2	2	1	1	2	2	2	0
46405	8.53252	922.8	2	61	3	3	2	2	1.08	1	3	2	1	2	1	3	0
46406	8.70821	666.1	1	76	3	3	2	1	3.65	3	2	1	1	2	1	4	0
46408	8.82236	835.9	1	56	2	1	1	1	2.68	2	2	2	1	2	2	4	0
46410	8.19373	670.2	2	54	2	4	1	2	2.1	2	2	2	1	2	2	2	0
46412	8.40551	689.7	2	68	3	5	1	2	0.58	1	3	2	2	2	1	3	0
46419	8.27519	898.3	2	72	3	1	1	2	0.59	1	3	2	1	1	1	2	0
46425	7.84295	466.4	1	50	2	4	3	1	4.8	3	2	2	1	2	2	1	0
46428	8.42268	873.8	1	71	3	4	2	1	1.94	2	3	1	1	2	1	3	0
46432	8.12245	531.9	1	48	2	4	2	2	1.63	2	3	1	1	2	2	2	0
46436	8.33094	660.6	1	46	2	4	1	2	1.43	2	2	2	2	1	1	3	0
46440	8.05854	782.9	2	48	2	2	3	2	5	3	1	1	1	2	2	2	0
46442	7.87877	499.4	2	66	3	2	3	2	4.38	3	3	2	2	2	1	1	0
46447	9.01607	1253	2	65	3	1	1	2	1.97	2	1	2	2	2	1	4	1
46449	8.03375	1060.5	1	51	2	4	1	2	1.92	2	3	1	1	1	2	2	0
46451	8.36203	924.3	2	75	3	3	2	1	1.99	2	3	1	1	2	1	3	0
46452	8.3982	683.6	1	67	3	3	2	2	1.27	1	1	2	2	2	2	3	0
46457	8.41849	805.6	1	43	2	3	3	1	5	3	2	2	1	2	1	3	0
46458	9.01082	673	1	61	3	4	3	1	5	3	1	2	1	2	1	4	0
46464	9.11991	575.1	1	72	3	3	3	2	3.53	3	1	1	1	2	2	4	0
46468	8.73525	690	2	60	3	4	1	1	2.77	2	1	2	1	2	1	4	0
46472	8.16286	950	1	49	2	4	3	2	2.42	2	3	1	1	2	1	2	0
46475	8.23569	609	1	60	3	4	3	1	2.5	2	2	1	1	2	1	2	0
46476	9.0712	522.2	2	73	3	1	1	2	0.92	1	2	2	2	2	2	4	0
46477	8.30628	539.6	1	68	3	3	3	2	2.32	2	3	1	1	1	1	3	0
46481	8.40301	883.9	1	75	3	3	3	1	5	3	2	2	1	2	1	3	0
46484	7.83944	639.1	2	54	2	3	2	2	4.84	3	3	1	1	2	2	1	0
46485	8.7389	880.2	2	53	2	2	1	2	0.93	1	3	2	2	2	2	4	0
46486	8.03547	1343.9	1	49	2	2	3	2	4.6	3	2	1	1	2	2	2	1
46490	8.01213	640.4	1	53	2	3	2	1	0.9	1	2	1	1	2	2	2	0
46492	8.1991	386.1	2	66	3	3	3	1	1.61	2	2	1	1	2	1	2	0
46493	7.93148	707.2	2	66	3	4	2	2	2.1	2	2	2	2	1	1	1	0
46495	8.81617	396.7	2	75	3	3	3	1	2.5	2	2	1	2	2	1	4	0
46496	8.08118	638.8	2	63	3	4	3	1	5	3	3	2	2	1	1	2	0
46497	8.24362	560.3	1	64	3	4	1	1	2.45	2	2	1	1	1	1	2	0
46501	9.49332	596.5	2	74	3	3	1	2	2.01	2	3	1	1	2	2	4	0
46504	7.24654	874.7	2	42	2	2	2	1	2.66	2	2	2	2	2	2	1	0
46509	8.19412	554	1	56	2	4	3	2	0.49	1	3	2	2	1	1	2	0
46514	8.1095	460.1	2	61	3	3	2	1	2.14	2	2	1	1	2	2	2	0
46522	8.50481	844	2	61	3	3	3	1	5	3	3	1	1	2	1	3	0
46523	8.36107	716.1	1	50	2	3	3	1	5	3	3	1	1	2	2	3	0
46526	8.87199	547.4	2	55	2	3	3	1	5	3	1	1	1	2	2	4	0
46528	8.86887	658.5	1	76	3	3	3	1	2.78	2	2	1	1	2	1	4	0
46531	8.76574	1085.7	1	69	3	4	1	1	1.04	1	3	1	1	1	1	4	0
46532	8.07127	458.7	1	40	2	3	3	2	1.16	1	2	1	1	2	2	2	0
46533	7.58097	803.5	2	43	2	1	2	1	2.36	2	3	1	1	2	1	1	0
46536	8.3751	1017.5	2	79	3	3	1	1	2.56	2	3	2	1	2	1	3	0
46537	8.31598	1335.6	1	59	2	2	3	1	5	3	3	2	2	2	2	3	1
46547	9.02307	472.6	1	74	3	3	2	1	5	3	2	2	1	2	2	4	0
46554	7.90444	885.9	1	48	2	3	3	1	4.72	3	2	2	1	2	2	1	0
46559	8.92242	465.5	2	71	3	3	3	2	1.16	1	3	1	2	1	2	4	0
46562	8.23826	864.3	1	70	3	2	1	1	1.31	2	2	1	1	2	2	2	0
46563	8.23768	967.2	1	60	3	3	3	2	4.81	3	3	1	1	2	1	2	0
46564	8.63259	899.5	2	65	3	1	1	2	3.52	3	1	1	2	2	1	4	0
46565	7.62008	2950.2	2	42	2	4	3	2	4.72	3	1	2	2	2	2	1	1
46566	8.3834	868.5	2	48	2	2	2	1	5	3	1	1	2	2	2	3	0
46569	8.85067	615.5	2	63	3	3	2	2	1.24	1	3	1	2	2	1	4	0
46570	8.65927	588.1	1	61	3	4	1	2	2.04	2	2	1	1	1	1	4	0
46571	8.83373	1339.5	2	61	3	1	2	1	5	3	2	2	1	2	1	4	1
46574	7.79868	593.4	2	41	2	1	3	1	4.66	3	1	2	2	2	2	1	0
46575	8.40553	719	2	62	3	3	2	2	1.79	2	2	2	2	2	2	3	0
46577	8.66948	541.9	1	62	3	3	3	1	5	3	1	1	1	2	2	4	0
46578	8.96201	799.2	1	72	3	4	1	2	0.17	1	1	2	1	1	1	4	0
46580	8.02563	534.4	2	58	2	3	2	1	5	3	3	2	1	2	2	2	0
46596	8.54216	1313.1	1	44	2	1	2	2	1.14	1	2	1	1	2	2	3	1
46597	8.29758	453.1	1	45	2	2	1	1	2.42	2	3	2	1	1	2	3	0
46599	9.00866	592.6	2	59	2	2	1	2	1.31	2	1	1	1	2	1	4	0
46600	8.53425	851	2	47	2	3	3	2	5	3	2	1	1	2	2	3	0
46603	8.7217	971.6	2	73	3	3	2	1	1.68	2	3	2	1	1	1	4	0
46609	8.07863	625	2	61	3	3	3	2	5	3	1	2	1	2	2	2	0
46619	8.86882	653.1	1	79	3	3	2	1	3.14	2	2	1	1	2	1	4	0
46625	8.00062	715.7	2	51	2	4	3	1	1.39	2	1	1	1	2	2	2	0
46627	8.12399	595.4	2	73	3	1	1	1	2.63	2	2	1	2	2	2	2	0
46634	8.82212	917.3	2	63	3	3	3	2	1.25	1	2	1	2	2	1	4	0
46642	7.78676	1373.5	1	61	3	1	1	1	0.46	1	1	2	1	2	1	1	1
46649	7.43551	791.3	2	42	2	3	3	1	5	3	1	1	1	2	2	1	0
46656	9.11362	483.4	1	70	3	3	1	2	1.7	2	1	1	2	1	1	4	0
46657	8.74539	1128.6	1	74	3	3	2	1	2.34	2	3	1	1	2	2	4	0
46659	7.90962	510.4	2	48	2	3	2	1	1.99	2	3	2	1	2	2	1	0
46663	7.85518	1125.1	1	46	2	3	2	2	0.71	1	2	1	1	2	2	1	0
46664	8.16686	1135.6	1	47	2	3	3	1	4.08	3	1	1	1	2	2	2	0
46665	7.86322	484.6	1	57	2	3	3	1	5	3	1	1	1	2	2	1	0
46666	8.40821	583.6	1	50	2	3	3	1	5	3	3	2	2	2	1	3	0
46674	8.90795	1052.5	2	69	3	2	1	2	1.95	2	3	2	2	2	1	4	0
46676	8.02348	1592.4	1	51	2	4	1	2	1.21	1	2	1	1	2	2	2	1
46682	8.19443	1074.9	2	51	2	3	3	2	1.83	2	2	2	1	2	2	2	0
46688	8.97066	1219.2	1	66	3	3	2	1	2.99	2	3	1	1	2	1	4	1
46691	7.17339	774.2	2	40	2	1	1	1	0.62	1	3	2	2	2	2	1	0
46692	8.9172	755.5	1	78	3	3	2	1	2.86	2	2	2	2	2	1	4	0
46704	8.36308	1221.4	1	59	2	4	2	1	4.38	3	3	2	1	1	2	3	1
46710	8.54871	1203.8	1	60	3	1	1	1	3.13	2	3	2	1	2	2	3	1
46713	8.40393	634.9	2	51	2	3	2	1	5	3	3	2	1	2	1	3	0
46716	8.47731	627.8	2	52	2	4	3	1	4.55	3	3	1	2	2	1	3	0
46717	7.66987	636.4	2	49	2	2	3	2	4.19	3	3	1	1	2	1	1	0
46722	7.62239	917	1	52	2	4	3	2	2.69	2	1	1	1	2	2	1	0
46732	8.37265	753.9	1	77	3	2	1	1	1.02	1	2	1	1	2	2	3	0
46740	8.07269	858.3	2	44	2	1	3	1	1.68	2	3	2	2	2	2	2	0
46750	8.08598	905	1	45	2	1	1	2	2.28	2	2	1	2	2	2	2	0
46753	8.84493	990	1	59	2	1	3	1	2.27	2	1	1	1	2	1	4	0
46761	8.50421	700.1	2	65	3	4	3	2	1.68	2	2	2	2	2	2	3	0
46764	9.07166	1184.4	2	64	3	4	3	2	0.88	1	1	1	1	2	1	4	0
46768	8.31852	1342.9	2	59	2	3	3	1	5	3	2	1	1	2	1	3	1
46770	8.50747	823.4	2	70	3	3	3	2	0.77	1	2	1	1	2	1	3	0
46776	7.74885	558.1	2	73	3	3	2	1	5	3	1	1	1	2	2	1	0
46777	7.58795	630.4	2	45	2	4	3	2	3.69	3	3	2	2	2	2	1	0
46778	8.29562	436.2	1	73	3	3	1	2	0.87	1	2	2	2	2	2	3	0
46781	7.89514	791.6	2	71	3	4	1	1	1.42	2	2	2	1	2	1	1	0
46784	8.45594	956.5	2	41	2	1	1	2	0.47	1	3	2	1	2	2	3	0
46794	8.29291	660.7	2	51	2	3	3	2	0.17	1	3	2	1	2	1	3	0
46800	8.40176	632.3	1	68	3	3	3	1	5	3	3	2	1	2	1	3	0
46804	8.75147	926.5	2	40	2	4	3	1	1.75	2	3	2	2	2	1	4	0
46807	9.42764	1128.6	1	66	3	3	1	1	0.94	1	2	1	1	1	1	4	0
46812	8.10101	836.9	2	58	2	3	3	1	3.29	2	3	2	1	2	1	2	0
46819	8.92968	1211	2	58	2	1	1	2	0.71	1	3	2	2	1	2	4	1
46823	7.78997	553.9	2	52	2	3	3	2	5	3	3	2	2	2	2	1	0
46825	8.02741	1056.1	2	55	2	4	2	2	0.44	1	2	1	1	2	2	2	0
46828	8.26986	685.9	1	72	3	3	2	1	1.34	2	3	1	1	2	1	2	0
46830	7.79126	780.3	2	62	3	4	1	2	4.9	3	3	1	1	2	2	1	0
46835	8.27534	1293.3	1	49	2	4	2	1	5	3	2	1	1	2	2	2	1
46836	7.63132	582.1	2	53	2	3	3	2	5	3	2	2	1	2	2	1	0
46838	8.38995	644.5	1	75	3	3	3	1	5	3	2	1	1	2	2	3	0
46840	8.53862	907	2	61	3	4	3	2	1.01	1	3	1	1	2	1	3	0
46841	7.71235	543.7	2	49	2	2	2	2	2.54	2	2	1	1	2	2	1	0
46846	8.849	745.2	2	78	3	3	1	1	1.09	1	2	2	2	2	2	4	0
46853	8.18159	878.2	1	61	3	3	1	1	5	3	3	1	1	2	1	2	0
46854	8.28328	1476	2	45	2	3	3	1	5	3	3	2	2	2	2	3	1
46856	8.25299	620.7	1	44	2	4	2	1	4.86	3	3	2	1	2	2	2	0
46857	8.9096	967.3	2	72	3	3	1	1	3.92	3	2	1	2	2	1	4	0
46859	8.92321	656	1	48	2	3	2	2	1.39	2	3	1	1	2	2	4	0
46861	7.88123	1038.9	2	63	3	3	3	2	3.65	3	1	1	2	2	2	1	0
46862	8.26339	611.7	1	50	2	3	3	1	5	3	1	1	1	2	2	2	0
46864	8.10804	647.4	2	46	2	3	3	1	2.49	2	1	2	1	2	2	2	0
46867	8.30788	764.7	1	72	3	4	2	2	1.57	2	3	1	1	2	1	3	0
46876	8.40654	1008.9	2	61	3	2	2	1	4.5	3	2	2	2	1	1	3	0
46883	8.84979	870.9	2	55	2	1	1	1	3.13	2	2	2	1	2	2	4	0
46888	8.35701	590.2	2	52	2	3	3	1	5	3	1	1	1	2	1	3	0
46891	8.38857	581.4	1	41	2	3	1	2	0.97	1	2	1	1	2	1	3	0
46899	8.26382	678.1	1	56	2	1	3	1	5	3	3	1	1	2	1	2	0
46900	8.37213	1090.2	1	54	2	3	1	1	1.23	1	2	1	1	2	2	3	0
46901	8.45494	713.9	1	40	2	2	2	1	3.52	3	2	2	1	2	2	3	0
46906	8.24146	908	1	52	2	1	3	1	5	3	3	1	1	2	2	2	0
46907	8.76829	712.5	1	58	2	2	1	2	0.75	1	2	1	1	1	1	4	0
46909	8.39038	814.9	1	68	3	3	3	1	4.86	3	3	1	1	2	2	3	0
46911	8.56055	1671.6	2	77	3	3	2	1	5	3	1	1	2	2	1	3	1
46914	7.9622	900.6	1	44	2	2	2	2	0.35	1	2	2	1	2	1	1	0
46916	7.96255	371	2	75	3	4	1	2	1.27	1	3	2	2	2	1	1	0
46918	8.4788	1113.7	1	40	2	1	3	2	5	3	3	2	1	2	1	3	0
46922	7.70722	1104.7	2	52	2	2	1	2	1.31	2	2	1	2	2	1	1	0
46927	8.56776	823	1	61	3	3	3	1	5	3	3	1	1	2	1	3	0
46928	7.29897	670.4	2	79	3	4	2	2	2.22	2	2	2	2	1	1	1	0
46933	8.55057	564.6	1	62	3	4	1	2	0.85	1	1	1	1	1	2	3	0
46934	8.84266	324.3	2	49	2	5	3	1	3.65	3	1	1	1	2	2	4	0
46936	8.90824	921.8	1	75	3	2	2	1	5	3	1	2	1	2	2	4	0
46940	9.63291	822.9	1	62	3	1	1	1	0.96	1	2	2	1	1	2	4	0
46941	8.44453	738.1	1	51	2	5	3	2	3.27	2	1	1	1	2	2	3	0
46951	8.6439	566.9	1	78	3	3	1	2	1.15	1	1	1	1	2	2	4	0
46954	7.94021	831.3	2	54	2	4	3	1	5	3	3	1	2	2	2	1	0
46955	7.93802	589.9	1	55	2	3	1	1	2.34	2	1	2	2	2	2	1	0
46957	7.75247	1129.1	2	42	2	3	3	1	5	3	1	2	2	2	2	1	0
46969	8.02039	524.4	1	45	2	5	3	1	1.49	2	3	2	2	1	1	2	0
46971	7.93441	565.7	2	67	3	3	3	2	3.72	3	1	1	1	2	2	1	0
46972	8.94036	1377.8	2	66	3	3	2	2	1.46	2	1	2	1	2	1	4	1
46975	9.15375	624.2	1	68	3	2	1	2	0.64	1	2	1	1	2	1	4	0
46983	8.51399	934.1	1	70	3	3	2	1	1.53	2	3	2	2	2	2	3	0
46985	7.46998	841.4	1	49	2	4	1	1	0.71	1	1	1	1	2	1	1	0
46987	8.3808	775.1	1	56	2	2	1	1	1.27	1	3	1	1	2	1	3	0
46990	7.71911	1112.5	2	54	2	4	3	2	3.02	2	3	2	2	2	1	1	0
46992	8.81178	752.4	1	61	3	2	3	2	1.45	2	3	1	1	2	1	4	0
46995	8.48124	737.4	2	79	3	3	3	2	1.96	2	2	2	2	2	2	3	0
46996	8.74768	793.2	2	77	3	3	3	2	1.3	1	3	2	2	1	1	4	0
46997	7.68295	386.5	2	41	2	2	1	2	1.45	2	2	2	1	2	2	1	0
47005	9.35007	569.9	1	53	2	3	1	1	1.29	1	3	1	1	1	2	4	0
47012	8.27371	1666.1	2	61	3	3	3	1	5	3	1	1	1	2	2	2	1
47014	8.30485	791.9	1	61	3	4	3	1	4.72	3	3	1	2	1	2	3	0
47025	7.81072	1096.7	2	57	2	3	3	2	3.92	3	1	1	1	2	2	1	0
47031	7.19958	3178.5	2	50	2	3	3	2	0.73	1	1	1	1	2	2	1	1
47042	7.72191	1191.7	2	54	2	3	3	2	0.96	1	1	1	1	2	2	1	0
47044	8.73381	548.8	2	66	3	3	3	2	2.14	2	3	1	1	2	2	4	0
47046	8.76112	403.3	2	72	3	3	3	1	1.14	1	2	2	2	2	1	4	0
47053	8.34034	2093.5	1	58	2	3	2	2	0.98	1	1	1	1	2	1	3	1
47055	7.72317	693.1	2	70	3	3	3	1	5	3	2	2	1	2	2	1	0
47057	8.48306	665.3	1	47	2	3	3	1	3.79	3	3	1	1	2	2	3	0
47063	8.06315	910.4	2	40	2	1	2	1	1.41	2	2	2	2	2	2	2	0
47068	8.60036	1243.9	2	62	3	4	1	2	1.15	1	1	2	1	1	1	4	1
47069	8.7422	850.4	1	49	2	3	2	1	0.51	1	3	1	1	1	1	4	0
47073	8.42098	449.8	1	71	3	3	2	1	2.86	2	3	1	1	1	1	3	0
47084	8.85834	1173.8	1	55	2	3	1	1	2.95	2	1	1	1	2	2	4	0
47087	8.81515	657.3	2	63	3	2	3	1	5	3	3	2	1	2	2	4	0
47096	8.10052	673.7	2	46	2	3	3	1	4.83	3	1	2	1	2	1	2	0
47097	8.16639	928.5	1	60	3	2	3	2	1.14	1	2	1	1	2	2	2	0
47106	8.8638	351.7	1	72	3	4	3	1	2.91	2	3	2	2	1	1	4	0
47109	7.87299	707.9	1	63	3	4	1	2	0.77	1	1	1	1	2	2	1	0
47111	8.69444	879.4	1	47	2	3	2	1	2.95	2	1	1	1	2	2	4	0
47115	8.5298	1625.4	2	63	3	3	3	1	5	3	1	2	1	2	2	3	1
47116	8.29069	1181.8	2	44	2	4	3	2	3.47	2	3	2	1	2	2	3	0
47119	7.76859	936.9	2	43	2	4	1	2	5	3	3	1	1	2	2	1	0
47121	8.04965	797	2	56	2	1	1	1	1.04	1	3	1	1	2	1	2	0
47132	8.04666	1157.4	1	69	3	2	3	1	4.64	3	2	1	1	2	2	2	0
47136	8.33543	933.4	2	62	3	2	1	1	0.86	1	1	2	1	2	1	3	0
47141	8.93818	1245.9	1	51	2	2	3	1	3.11	2	1	2	2	1	2	4	1
47146	7.73228	864.5	1	40	2	1	3	1	0.7	1	2	2	1	2	2	1	0
47151	8.03655	1608.3	2	50	2	3	3	2	3.37	2	1	2	2	2	1	2	1
47154	8.52972	773.1	1	65	3	3	3	2	5	3	3	1	1	2	1	3	0
47157	8.69086	421.4	1	70	3	3	3	1	5	3	2	1	1	2	1	4	0
47158	8.68505	929.3	1	49	2	3	3	1	5	3	2	1	1	2	2	4	0
47159	7.79188	680.5	2	47	2	5	1	1	4.24	3	3	1	1	2	1	1	0
47162	8.48574	858.5	1	43	2	2	1	1	0.68	1	2	2	2	2	2	3	0
47167	8.58306	1840.2	1	56	2	3	2	1	5	3	2	1	1	2	2	4	1
47169	8.25565	1001.3	1	64	3	1	1	1	2.5	2	3	2	1	1	2	2	0
47175	8.46163	700	1	68	3	3	3	1	5	3	2	2	1	2	1	3	0
47176	8.54228	767.5	1	74	3	3	3	1	1.83	2	1	1	1	2	2	3	0
47179	8.17863	650.9	1	62	3	3	3	1	5	3	2	2	1	2	2	2	0
47186	8.80068	685.6	2	60	3	4	3	1	2.18	2	1	1	1	2	2	4	0
47203	8.0578	953.1	1	73	3	4	3	1	4.29	3	2	2	1	2	1	2	0
47212	7.99474	1057.5	2	58	2	4	1	1	0.83	1	2	1	1	1	1	2	0
47216	8.60217	933.5	1	57	2	3	3	1	2.74	2	2	2	1	2	1	4	0
47222	8.43074	789.6	2	66	3	2	1	1	1.46	2	2	2	1	2	2	3	0
47224	8.98241	633.6	1	53	2	3	1	2	0.71	1	3	1	1	1	1	4	0
47228	8.3227	1103	1	46	2	1	2	2	1.16	1	2	2	1	2	2	3	0
47230	8.50469	402.7	1	79	3	3	2	1	2.5	2	2	1	1	2	2	3	0
47233	8.70319	1951.6	2	61	3	1	1	1	0.65	1	3	2	2	1	1	4	1
47243	8.66931	813.1	1	77	3	3	3	1	1.79	2	1	1	1	2	1	4	0
47254	9.04294	478.9	1	51	2	3	2	1	2.84	2	3	1	2	1	1	4	0
47256	8.73794	637.9	1	76	3	3	1	2	0.93	1	3	2	1	2	2	4	0
47257	8.54669	911.3	2	63	3	4	1	1	0.34	1	1	2	1	1	1	3	0
47258	7.68013	1096.7	1	61	3	4	1	1	4.14	3	1	1	1	2	2	1	0
47270	8.72403	568.2	2	48	2	3	1	1	0.95	1	3	1	1	1	1	4	0
47272	8.95243	463.4	1	78	3	3	3	2	3.85	3	2	2	1	2	1	4	0
47274	7.8789	838.4	2	62	3	1	3	2	5	3	3	2	1	1	1	1	0
47276	9.81047	662.3	2	76	3	3	1	1	4.29	3	3	2	2	1	1	4	0
47277	8.91824	718.2	1	75	3	3	1	2	1.92	2	2	1	1	2	2	4	0
47280	7.79768	691.8	2	45	2	3	1	2	0.96	1	2	2	1	1	2	1	0
47286	8.71624	1234.9	1	60	3	4	2	2	1.05	1	2	1	1	1	1	4	1
47289	8.06697	848.7	2	40	2	4	1	2	0.69	1	1	1	1	2	2	2	0
47295	8.29039	885.6	2	79	3	3	3	2	4.81	3	1	1	1	2	1	3	0
47298	9.14306	684.8	1	71	3	3	3	1	5	3	3	1	1	2	2	4	0
47301	8.83534	622.7	1	49	2	2	3	2	5	3	2	1	1	2	1	4	0
47302	7.90566	747.8	1	41	2	1	3	1	4.58	3	2	2	1	2	1	1	0
47303	7.22924	1129.5	2	56	2	2	1	1	3.11	2	3	2	1	2	2	1	0
47304	8.39027	819.7	2	56	2	3	3	1	0.7	1	3	1	1	1	2	3	0
47306	8.18735	603	2	79	3	1	1	2	0.73	1	3	2	2	2	2	2	0
47308	8.95836	1374.5	2	61	3	4	1	2	0.76	1	1	1	2	1	1	4	1
47309	7.75069	901.6	2	64	3	1	3	2	0	1	3	1	2	1	2	1	0
47318	8.03413	1250	1	53	2	1	1	1	1.79	2	2	2	1	1	1	2	1
47319	8.53131	937.3	2	62	3	1	3	1	2.14	2	3	2	2	2	2	3	0
47321	8.35538	774.7	2	75	3	2	1	2	1.45	2	3	1	2	2	1	3	0
47322	8.45135	707.6	1	74	3	1	1	2	1.18	1	3	1	1	2	2	3	0
47325	7.87642	672.4	1	53	2	3	3	2	5	3	2	1	1	2	2	1	0
47327	8.55963	612.9	1	53	2	3	2	1	5	3	3	2	2	2	1	3	0
47331	8.5063	1459.3	1	65	3	2	1	1	1.27	1	2	1	2	1	1	3	1
47332	7.4876	804.4	1	43	2	4	3	1	3.77	3	2	1	1	2	2	1	0
47335	8.14395	589.7	1	76	3	3	1	1	0.94	1	1	1	1	1	1	2	0
47337	7.61048	702.6	2	48	2	4	2	1	0.68	1	3	1	2	2	1	1	0
47345	8.37533	341.1	1	61	3	1	3	1	5	3	1	2	1	2	2	3	0
47348	8.00523	1131	1	63	3	1	3	2	5	3	2	1	1	2	2	2	0
47350	8.02843	576.1	1	54	2	1	3	2	5	3	2	2	1	2	2	2	0
47352	9.61753	553.5	2	66	3	2	1	1	0.88	1	1	2	2	2	1	4	0
47368	8.14969	674.2	2	43	2	1	1	1	0.67	1	1	1	1	2	2	2	0
47369	8.80723	1321.8	2	75	3	1	1	1	0.73	1	3	2	2	2	2	4	1
47372	8.61996	1022.7	1	56	2	3	2	1	3.69	3	2	1	1	2	1	4	0
47375	8.50504	1155.1	1	61	3	3	3	1	3.93	3	2	1	1	2	1	3	0
47377	7.78209	704.5	1	53	2	5	3	1	1.39	2	1	1	1	1	2	1	0
47380	8.02926	1356	1	57	2	1	1	1	2.69	2	2	2	1	1	1	2	1
47382	7.41126	437.5	2	69	3	4	2	2	1.31	2	3	2	2	2	1	1	0
47384	8.92245	635.5	1	64	3	1	1	2	0.7	1	2	2	1	2	1	4	0
47389	8.42012	1212.1	1	60	3	4	2	1	5	3	1	1	1	2	2	3	1
47395	8.51403	812	1	40	2	3	3	2	5	3	2	2	1	2	1	3	0
47396	8.09784	998	2	75	3	2	3	2	1.27	1	1	2	2	2	1	2	0
47397	8.73402	529	1	62	3	3	3	1	5	3	3	1	1	1	1	4	0
47403	7.74908	930.7	1	61	3	4	3	1	5	3	2	2	1	2	2	1	0
47404	7.82311	1193.6	1	50	2	4	3	1	3.87	3	3	2	1	2	2	1	0
47412	7.70984	1163.7	1	45	2	4	1	2	0.57	1	1	1	1	2	2	1	0
47418	8.35957	808.7	1	45	2	3	3	1	4.12	3	3	1	1	2	2	3	0
47420	8.90272	709.3	1	50	2	2	2	2	3.13	2	1	1	1	2	2	4	0
47421	8.72355	873.1	1	65	3	5	2	2	1.49	2	2	1	1	2	2	4	0
47426	8.9226	732.5	2	78	3	3	2	1	1.14	1	2	2	2	2	2	4	0
47430	7.85043	874.5	1	43	2	4	3	1	5	3	3	2	1	2	2	1	0
47432	8.44011	899.2	2	58	2	3	3	1	5	3	3	2	2	2	2	3	0
47437	7.88521	1866.2	2	40	2	3	1	1	1.25	1	1	2	2	2	2	1	1
47444	8.42167	733.9	1	40	2	1	3	1	2.49	2	3	2	1	2	1	3	0
47452	8.45665	1229.7	1	56	2	2	3	2	1.9	2	2	1	1	2	2	3	1
47455	8.14937	883.7	1	73	3	3	1	1	5	3	3	1	1	1	2	2	0
47460	8.30817	912.1	2	46	2	3	1	1	0.51	1	3	2	2	1	2	3	0
47466	8.14665	610.9	2	47	2	1	2	2	1.73	2	2	2	1	2	2	2	0
47469	8.67331	835.3	1	55	2	3	3	2	5	3	3	1	1	2	2	4	0
47475	7.79225	700.8	2	44	2	3	3	1	3.87	3	2	2	1	2	2	1	0
47485	7.90721	987.1	2	61	3	3	3	1	5	3	3	1	1	2	1	1	0
47490	9.08754	1115	2	67	3	3	3	2	3.85	3	1	2	2	2	1	4	0
47497	7.71071	359.3	2	49	2	3	3	2	1.22	1	1	2	1	2	2	1	0
47498	7.3375	535.7	2	46	2	3	2	1	4.97	3	2	1	1	2	2	1	0
47500	7.91839	553.5	2	57	2	1	1	2	0.68	1	2	2	2	2	1	1	0
47505	8.45893	917.2	1	78	3	3	3	1	1.75	2	2	1	1	1	2	3	0
47511	9.17164	904.2	1	71	3	3	1	2	0.71	1	2	1	2	2	1	4	0
47512	8.26945	829.1	1	52	2	3	3	1	1.16	1	2	1	1	2	2	2	0
47513	7.95019	730.6	2	50	2	1	1	2	1.13	1	3	2	2	2	2	1	0
47518	8.25614	599.1	1	77	3	3	3	1	1.14	1	2	2	2	2	1	2	0
47520	8.02741	1009.7	1	56	2	3	3	1	5	3	3	1	1	2	1	2	0
47522	8.28284	407.5	1	58	2	4	3	1	5	3	2	1	1	2	2	3	0
47523	7.48146	789.3	2	54	2	3	3	2	0.87	1	1	1	1	2	2	1	0
47524	8.26734	866.8	1	76	3	3	1	1	1.21	1	1	1	1	2	1	2	0
47528	7.59614	340.2	2	40	2	4	3	2	2.5	2	1	1	1	2	2	1	0
47532	7.79583	537.8	2	62	3	3	3	1	4.64	3	3	1	1	2	2	1	0
47533	8.14821	869.7	2	63	3	3	3	1	2.92	2	3	1	1	2	2	2	0
47534	8.57655	936.5	1	51	2	3	3	1	5	3	3	1	1	2	2	4	0
47551	7.79239	536.7	1	72	3	4	1	2	1.3	1	1	1	1	2	2	1	0
47560	7.76616	956	2	71	3	3	3	2	2.94	2	1	2	2	2	2	1	0
47563	8.16836	877.4	1	52	2	3	2	1	3.07	2	2	2	2	2	2	2	0
47564	7.76066	607.1	2	46	2	3	3	1	0.52	1	3	1	2	2	2	1	0
47567	6.10255	414	2	58	2	4	3	2	0.44	1	3	1	1	1	1	1	0
47572	8.77861	1113.3	2	68	3	3	1	2	0.59	1	2	2	2	2	1	4	0
47578	8.78847	1140.4	1	55	2	3	3	2	2.64	2	2	2	1	2	1	4	0
47579	8.71816	771.2	1	68	3	2	1	1	1.9	2	2	2	2	2	2	4	0
47580	7.76262	598	2	48	2	4	1	2	0.51	1	3	1	2	2	2	1	0
47588	8.55295	672.3	2	77	3	3	3	2	2.88	2	1	1	1	2	1	3	0
47590	8.98012	814.5	2	49	2	3	3	2	2.31	2	1	1	2	2	2	4	0
47602	7.27052	678.3	2	53	2	5	3	1	1.39	2	1	2	2	2	2	1	0
47607	8.65234	710.5	1	51	2	5	3	1	1.42	2	2	1	2	2	1	4	0
47610	8.72238	642.3	1	63	3	2	1	1	0.84	1	1	2	1	1	2	4	0
47614	8.41311	940.8	2	75	3	3	1	2	1.56	2	2	1	2	2	1	3	0
47620	8.57625	938.1	2	71	3	1	1	1	0.87	1	3	2	2	2	2	4	0
47623	7.98523	937.4	1	55	2	4	3	2	5	3	2	2	1	2	2	1	0
47626	7.98404	1450.7	2	67	3	3	3	1	2.86	2	1	1	1	2	2	1	1
47631	8.51239	719	1	71	3	3	3	1	1.75	2	2	1	1	2	1	3	0
47635	8.59367	534.6	1	66	3	1	3	2	2.98	2	2	2	1	2	2	4	0
47636	8.32153	636.7	1	74	3	1	1	1	1.66	2	3	2	2	1	1	3	0
47642	7.96442	1049.5	1	61	3	4	3	1	1.61	2	3	1	1	2	2	1	0
47650	9.28187	670.7	2	63	3	3	3	2	5	3	3	1	1	2	1	4	0
47661	8.81876	660.2	1	72	3	3	2	2	4.38	3	2	2	1	2	1	4	0
47668	8.77169	505.5	2	68	3	4	1	2	1.15	1	2	2	2	2	2	4	0
47677	7.4219	1029.7	2	57	2	4	1	2	0.57	1	3	2	1	2	1	1	0
47678	8.72763	786.4	1	62	3	1	2	1	2.15	2	2	1	1	2	1	4	0
47685	8.33657	955.3	1	53	2	1	1	1	1.24	1	2	1	1	2	2	3	0
47689	8.85377	501.5	2	79	3	3	3	1	1.17	1	2	1	1	2	1	4	0
47701	7.68821	930.5	1	60	3	5	3	1	5	3	1	1	1	2	1	1	0
47705	8.95086	579.4	1	74	3	3	3	1	2.5	2	3	1	1	2	1	4	0
47706	7.97269	1006.8	2	44	2	3	3	1	3.32	2	1	2	2	2	2	1	0
47721	8.30891	660	1	61	3	4	3	2	3.46	2	3	1	1	2	1	3	0
47724	8.0832	573	2	42	2	1	1	2	0.92	1	3	2	1	2	2	2	0
47725	8.42531	2000.1	1	70	3	4	1	2	1.46	2	1	1	1	2	2	3	1
47727	8.34506	560.1	2	42	2	3	3	1	5	3	1	1	1	2	2	3	0
47728	6.61379	1416.4	2	73	3	4	1	1	0.98	1	3	2	1	2	1	1	1
47730	8.99363	666.7	2	67	3	3	1	2	1.34	2	1	2	1	2	2	4	0
47740	7.43903	1029.5	2	67	3	3	3	2	3.92	3	3	2	2	1	1	1	0
47741	8.04665	496.5	1	51	2	3	3	1	2.49	2	3	2	1	2	2	2	0
47746	7.44499	714.4	2	58	2	5	3	2	4.81	3	2	1	1	2	2	1	0
47754	8.02488	575.8	2	70	3	4	3	1	1.46	2	3	2	2	2	1	2	0
47758	9.637	1851.4	2	71	3	3	3	2	1.32	2	2	2	2	2	2	4	1
47759	7.94012	764	1	54	2	1	2	1	2.42	2	3	1	1	2	2	1	0
47771	8.49404	758.9	2	79	3	3	1	2	1.67	2	1	2	2	2	1	3	0
47778	8.47206	583.5	2	67	3	3	1	1	1	1	3	1	2	1	1	3	0
47788	8.07062	618.3	2	75	3	3	1	1	2.56	2	2	1	1	2	1	2	0
47790	8.13555	509	1	62	3	3	3	1	5	3	2	1	1	2	2	2	0
47793	8.48848	655.6	1	56	2	1	3	1	5	3	3	1	1	1	1	3	0
47802	7.66275	961.2	2	40	2	1	3	1	3.68	3	3	2	2	2	2	1	0
47808	8.6413	1350.8	2	52	2	3	3	1	5	3	3	2	2	2	1	4	1
47813	8.98328	686.7	1	63	3	1	3	1	5	3	3	1	1	1	1	4	0
47818	8.63596	663.7	1	71	3	3	2	1	1.75	2	2	2	2	2	1	4	0
47819	8.04855	976.5	1	59	2	3	3	1	5	3	3	2	1	2	1	2	0
47824	8.91933	624.7	1	70	3	3	3	1	0.97	1	3	1	2	2	1	4	0
47825	8.30768	1205.4	2	69	3	2	2	1	2.05	2	1	2	1	1	1	3	1
47832	7.58956	522.7	2	42	2	4	2	1	2.98	2	1	2	2	2	1	1	0
47837	7.31607	956.8	2	50	2	2	1	2	0	1	3	2	2	2	1	1	0
47846	8.84524	693.3	1	79	3	3	1	1	1.31	2	3	1	1	2	1	4	0
47850	7.98753	983.6	2	49	2	3	2	1	1.23	1	2	1	1	2	2	1	0
47859	8.67732	939.9	1	47	2	3	1	1	0.88	1	1	1	1	2	2	4	0
47860	7.75047	1182.3	1	52	2	3	2	2	1.75	2	1	1	1	2	2	1	0
47868	8.4191	777	1	72	3	4	3	1	3.41	2	2	1	1	1	1	3	0
47869	8.96454	534.7	1	75	3	3	1	1	1.14	1	2	1	1	2	2	4	0
47872	7.733	1046.7	2	72	3	4	3	1	2.04	2	3	2	2	2	1	1	0
47874	7.90811	963.8	2	79	3	3	2	2	1.12	1	1	1	1	2	1	1	0
47877	7.73717	943.9	1	55	2	5	3	2	0.82	1	2	2	2	2	2	1	0
47881	7.78052	663.9	1	44	2	3	2	1	3.79	3	2	2	1	2	2	1	0
47885	7.94944	535.5	1	50	2	3	2	2	1.67	2	2	1	1	2	2	1	0
47886	8.62215	667.7	2	74	3	3	3	2	4.9	3	1	1	1	2	2	4	0
47894	8.58936	1038.5	1	43	2	3	3	1	0.81	1	2	1	1	2	2	4	0
47901	8.90232	563.5	1	61	3	2	3	1	4.9	3	3	1	1	2	2	4	0
47903	8.26966	791.2	1	45	2	3	1	1	5	3	3	2	1	2	2	2	0
47910	8.67309	664.1	2	52	2	3	1	1	4.75	3	1	1	2	2	1	4	0
47911	8.20884	386.3	2	61	3	4	2	1	5	3	3	2	2	2	1	2	0
47929	8.54382	868.8	2	72	3	3	3	1	3.65	3	2	2	2	2	1	3	0
47930	8.42408	484	2	48	2	3	3	2	0.77	1	1	1	1	2	1	3	0
47936	7.44308	717.8	2	46	2	3	3	1	5	3	1	2	1	2	2	1	0
47937	7.38581	883.9	2	60	3	3	3	1	5	3	2	1	2	2	1	1	0
47938	8.19788	535.3	1	40	2	3	1	2	0.86	1	2	1	2	2	2	2	0
47939	9.07318	765	1	75	3	4	3	2	5	3	2	1	2	1	1	4	0
47943	7.81212	710.4	2	46	2	3	3	2	3.63	3	1	1	1	2	1	1	0
47949	8.3026	948.9	2	49	2	3	3	1	3.41	2	3	2	1	2	1	3	0
47957	8.57985	1457.1	2	59	2	3	1	1	1.51	2	1	1	1	2	2	4	1
47958	7.62893	1042.4	2	49	2	3	3	1	5	3	3	2	1	2	2	1	0
47972	8.5679	699.9	2	67	3	3	1	2	0.88	1	2	1	1	2	2	3	0
47976	8.4315	1087.6	1	57	2	4	1	1	2.9	2	3	1	1	2	1	3	0
47979	8.89546	829.5	1	68	3	3	1	2	0.87	1	1	1	1	2	2	4	0
47982	7.99072	391.8	1	45	2	3	3	1	3.32	2	1	2	1	2	2	2	0
47986	8.29443	958	1	71	3	3	3	2	3.93	3	1	1	1	1	2	3	0
47997	7.99169	800.8	2	44	2	1	2	1	3.23	2	2	2	2	2	2	2	0
48005	8.78333	1006.4	2	73	3	3	2	1	1.79	2	3	2	2	1	1	4	0
48006	9.31337	554.8	1	78	3	3	2	1	2.56	2	2	1	1	1	1	4	0
48009	8.31607	1216.1	2	52	2	3	1	2	0.88	1	1	1	1	2	2	3	1
48010	9.06061	1015.4	2	79	3	1	1	2	1.81	2	2	2	2	2	1	4	0
48011	8.78037	802.6	2	53	2	3	3	2	4.29	3	1	1	1	2	2	4	0
48016	8.37806	526.3	2	75	3	2	2	2	2.74	2	2	2	2	2	1	3	0
48018	8.48186	1210.1	1	59	2	1	3	1	5	3	3	1	1	1	1	3	1
48021	7.84719	1503.2	2	58	2	4	3	2	3.23	2	3	1	2	2	1	1	1
48023	7.85659	647.9	1	49	2	3	1	2	0.65	1	1	1	2	1	1	1	0
48027	7.76362	520.5	2	58	2	4	3	1	4.36	3	3	2	2	2	2	1	0
48033	8.67677	802.4	1	58	2	3	3	1	5	3	1	1	1	2	1	4	0
48038	7.81544	776.3	1	61	3	1	3	1	2.62	2	2	2	2	2	2	1	0
48040	8.39695	741	2	62	3	4	2	2	1.73	2	2	2	2	1	1	3	0
48042	8.43593	1376	2	79	3	3	1	2	1.47	2	1	1	2	2	2	3	1
48047	7.78112	1061.9	2	56	2	5	3	1	5	3	3	2	2	2	1	1	0
48050	8.26992	503.9	1	50	2	1	1	2	1.41	2	3	1	1	2	1	2	0
48051	8.97369	534.8	1	46	2	3	1	2	1.15	1	3	2	1	1	1	4	0
48054	7.7065	1141.7	2	45	2	4	3	2	4.96	3	3	2	2	2	1	1	0
48055	7.48718	661.6	2	58	2	4	1	1	1.57	2	2	1	1	2	1	1	0
48063	8.30616	689.6	1	44	2	4	3	2	3.43	2	2	2	1	2	2	3	0
48065	8.87638	1292	1	79	3	3	1	1	1.43	2	2	1	2	1	1	4	1
48067	8.09944	1156.8	2	45	2	3	3	1	4.83	3	1	2	1	2	2	2	0
48069	7.87477	1042.3	2	59	2	3	3	2	5	3	3	1	1	1	2	1	0
48070	8.21268	526.8	2	67	3	1	1	1	3.57	3	1	2	2	1	1	2	0
48076	8.75227	971.1	1	70	3	3	3	1	4.67	3	2	1	1	2	1	4	0
48086	8.10113	1007.6	1	75	3	3	3	1	2.19	2	2	2	1	2	1	2	0
48089	8.36499	964.5	1	40	2	3	3	2	5	3	3	2	1	2	2	3	0
48097	7.96729	601.1	2	50	2	1	1	2	1.16	1	3	1	1	2	2	1	0
48101	8.88295	557	2	73	3	3	2	1	1.94	2	2	1	2	2	1	4	0
48103	8.19609	1532.9	1	49	2	5	3	1	1.08	1	3	2	2	2	2	2	1
48133	8.40114	1275.8	1	52	2	3	2	1	0.5	1	3	2	1	1	1	3	1
48135	8.49961	774.5	2	64	3	3	3	2	0.41	1	1	1	1	2	1	3	0
48140	7.81543	724	2	69	3	1	1	2	0.98	1	2	2	1	1	1	1	0
48146	8.34628	1465.1	1	61	3	4	3	2	3.98	3	3	2	1	2	1	3	1
48148	7.95564	758.5	1	49	2	2	1	1	1.64	2	3	2	1	2	2	1	0
48151	8.41223	865.8	1	55	2	3	3	1	5	3	1	1	1	2	1	3	0
48156	8.17874	603.3	2	57	2	3	3	2	3.93	3	3	2	1	2	1	2	0
48159	8.7834	406.7	1	61	3	4	3	2	2.35	2	1	1	1	1	1	4	0
48163	7.1862	1579.1	1	43	2	4	1	2	0.29	1	2	1	1	2	2	1	1
48164	8.50035	677.2	1	69	3	5	3	1	2.92	2	1	1	2	2	2	3	0
48167	8.56333	1079.5	1	75	3	3	2	1	0.53	1	3	1	1	2	2	3	0
48169	7.93422	811.1	2	48	2	1	3	1	5	3	2	1	1	2	2	1	0
48175	7.99123	550.9	2	59	2	4	3	1	5	3	3	2	1	2	1	2	0
48176	8.61663	768	2	59	2	3	2	1	5	3	3	1	2	1	1	4	0
48181	7.60355	479	2	40	2	3	3	1	5	3	2	2	1	2	2	1	0
48182	8.72964	1079.2	1	57	2	3	2	1	2.14	2	2	1	2	2	2	4	0
48190	8.56482	883.7	1	59	2	3	2	2	0.67	1	3	1	1	2	1	3	0
48191	8.26347	983.5	2	48	2	1	3	2	4.62	3	3	1	1	2	1	2	0
48194	8.70355	1212.9	2	64	3	3	2	1	1.02	1	1	2	2	2	1	4	1
48200	8.44443	695.2	1	55	2	3	1	2	1.18	1	2	2	1	2	1	3	0
48208	8.61658	1186.6	1	52	2	3	3	2	4.04	3	2	1	1	2	1	4	0
48211	8.22179	644.4	2	54	2	4	3	1	1.99	2	2	2	2	1	1	2	0
48213	8.88916	439.4	1	63	3	1	1	1	1.26	1	1	1	1	2	2	4	0
48215	8.83776	708.3	1	49	2	1	1	1	0.4	1	2	1	1	2	2	4	0
48217	8.63373	1116.8	1	75	3	3	2	1	1.79	2	3	1	1	2	1	4	0
48223	9.24594	1094.2	1	56	2	3	1	2	1.18	1	1	2	2	1	1	4	0
48224	8.54455	1033.1	1	59	2	3	3	1	5	3	1	1	1	2	2	3	0
48237	8.42486	592.6	1	41	2	1	1	2	0.49	1	2	1	1	2	2	3	0
48245	7.45238	1036.9	1	43	2	4	1	1	3.62	3	1	1	1	2	2	1	0
48247	8.39813	1021.1	1	70	3	3	1	2	2.22	2	2	1	1	2	2	3	0
48248	8.21905	991.5	1	50	2	2	1	1	5	3	3	1	1	2	2	2	0
48249	7.99982	1040.1	1	78	3	4	3	2	1.77	2	1	2	1	2	1	2	0
48251	8.78672	1246.5	1	68	3	3	1	1	1.1	1	1	1	2	2	1	4	1
48257	7.87106	721.1	2	51	2	3	2	2	1.82	2	3	2	2	1	1	1	0
48260	8.1559	953.4	2	68	3	4	3	1	3.07	2	3	2	2	2	2	2	0
48264	8.7015	1234.1	2	44	2	2	3	2	3.13	2	3	2	1	2	1	4	1
48265	8.4792	627	2	61	3	3	2	1	2.19	2	2	1	2	2	2	3	0
48271	9.10983	963.6	1	72	3	3	1	1	2.59	2	3	1	1	2	2	4	0
48272	9.39708	744.5	2	70	3	3	2	1	2.86	2	1	1	1	2	1	4	0
48276	8.53596	845.4	1	64	3	4	2	1	5	3	2	2	2	2	1	3	0
48278	7.99864	603.3	1	74	3	4	3	1	2.36	2	2	2	1	2	1	2	0
48282	8.45499	609.5	1	69	3	3	3	1	5	3	2	1	1	2	1	3	0
48284	8.26975	546	1	64	3	3	2	1	1.46	2	2	1	2	2	2	2	0
48287	7.77028	812.4	2	40	2	3	3	1	5	3	2	2	1	2	2	1	0
48289	8.87998	703.6	2	67	3	3	1	2	2	2	1	1	2	2	2	4	0
48297	8.28521	728.1	1	53	2	3	3	1	2.59	2	2	1	1	2	2	3	0
48298	8.56185	884.2	1	56	2	3	2	1	1.39	2	2	1	1	2	2	3	0
48301	7.98491	598.9	2	42	2	4	1	1	4.66	3	1	1	1	2	2	1	0
48307	7.86616	648.5	1	40	2	3	3	1	5	3	3	1	1	2	1	1	0
48312	8.1085	1458.6	2	49	2	4	3	2	2.5	2	2	1	1	2	1	2	1
48314	7.82008	673.5	2	60	3	3	3	2	0.78	1	2	1	1	2	2	1	0
48315	8.89486	818.5	2	40	2	3	3	1	0.74	1	1	1	2	2	2	4	0
48316	8.41231	790.3	2	42	2	1	3	1	0.83	1	2	2	2	2	2	3	0
48322	8.14895	635.6	2	60	3	4	1	1	3.21	2	1	2	1	2	1	2	0
48335	8.23351	656.9	2	66	3	3	1	1	2.42	2	3	2	2	2	2	2	0
48336	8.39342	893.4	2	44	2	3	2	1	4.07	3	2	1	2	2	2	3	0
48337	7.96084	764.8	1	66	3	5	3	1	2.35	2	1	2	2	1	2	1	0
48346	8.91164	896.7	2	68	3	3	1	2	2.02	2	2	2	1	2	2	4	0
48360	7.96057	826.9	1	41	2	3	3	1	5	3	1	2	1	2	2	1	0
48362	7.95416	527.4	1	60	3	3	3	1	5	3	2	2	1	2	2	1	0
48365	8.53668	1191.2	2	53	2	1	1	1	1.83	2	3	1	1	2	2	3	0
48368	8.59956	499	1	78	3	3	3	1	5	3	3	1	1	2	1	4	0
48370	8.15684	694.6	2	50	2	1	1	1	4.6	3	3	2	1	2	1	2	0
48372	8.63228	770.3	1	47	2	3	3	1	5	3	2	2	1	2	2	4	0
48374	7.82609	856.7	2	50	2	1	1	2	0.89	1	1	1	2	2	1	1	0
48380	8.21853	809.4	2	44	2	3	2	1	4.72	3	3	2	2	2	2	2	0
48391	8.37953	837.6	2	64	3	4	2	1	2.56	2	1	2	1	2	2	3	0
48398	7.95077	439.1	2	63	3	4	1	1	0.89	1	2	1	1	2	1	1	0
48401	8.07269	1235.5	2	60	3	3	3	1	5	3	2	2	1	2	1	2	1
48413	8.11917	604.1	1	63	3	3	2	2	1.15	1	2	2	1	2	2	2	0
48414	9.05522	1329	2	58	2	3	3	2	0.87	1	3	1	2	1	2	4	1
48415	7.8734	1216.4	2	49	2	4	2	1	2.36	2	2	2	1	2	1	1	1
48423	7.59582	1149	2	63	3	1	2	1	5	3	3	1	1	2	1	1	0
48427	8.36015	769.3	1	63	3	3	3	1	1.24	1	2	1	1	1	1	3	0
48433	8.59581	1101.7	1	74	3	3	3	1	2.78	2	3	1	1	1	1	4	0
48438	8.28404	623.6	2	54	2	1	3	1	5	3	1	2	1	1	1	3	0
48446	7.92287	647.2	2	48	2	3	1	2	2.27	2	1	2	2	2	2	1	0
48451	8.39467	770.2	2	61	3	3	1	2	1.18	1	3	2	2	2	1	3	0
48452	8.25696	1186.1	1	51	2	4	1	2	0.76	1	1	1	1	2	2	2	0
48453	8.70011	710.1	2	69	3	3	1	1	3.57	3	2	2	2	2	2	4	0
48455	7.64562	1051.4	2	72	3	3	1	2	0.81	1	3	1	2	2	1	1	0
48458	8.18208	434	2	51	2	4	2	2	1.43	2	3	1	2	2	2	2	0
48466	8.67715	688.3	1	79	3	3	1	1	1.43	2	2	2	1	2	2	4	0
48471	8.74307	1095.8	2	67	3	3	1	1	1.71	2	2	1	1	2	1	4	0
48492	8.92105	1075.8	1	69	3	4	3	2	5	3	3	1	1	1	1	4	0
48495	8.73039	1069.7	2	57	2	3	3	1	5	3	3	1	1	2	1	4	0
48501	7.72381	562.6	2	76	3	3	1	1	1.83	2	2	2	2	2	2	1	0
48502	8.36315	567.2	1	57	2	3	3	1	5	3	2	1	1	2	1	3	0
48503	8.8203	855.6	1	58	2	3	2	2	1.35	2	2	1	1	2	1	4	0
48504	8.03637	505.6	2	70	3	3	1	2	1.01	1	1	1	1	1	2	2	0
48508	7.95784	1195.2	2	46	2	2	3	1	0.63	1	2	1	2	2	2	1	0
48513	7.41087	861	2	61	3	4	3	2	5	3	2	2	2	2	2	1	0
48515	7.72473	936.9	2	42	2	3	3	1	5	3	2	2	1	2	2	1	0
48518	8.65083	836	1	54	2	3	3	2	5	3	2	1	1	2	2	4	0
48522	7.07381	531	2	64	3	3	3	1	5	3	1	2	1	2	2	1	0
48524	8.22875	315.2	1	46	2	1	3	2	0.94	1	3	2	2	2	2	2	0
48526	8.59299	734.6	1	44	2	1	1	2	0.62	1	1	1	1	2	2	4	0
48531	8.41992	791.2	2	69	3	4	3	1	5	3	1	1	2	1	1	3	0
48532	7.70892	1329	1	69	3	4	1	1	1.28	1	1	1	1	2	2	1	1
48538	8.14865	808.8	1	47	2	1	3	1	5	3	3	2	1	2	2	2	0
48552	8.18582	539.1	2	52	2	3	3	1	5	3	1	2	2	2	2	2	0
48553	9.08195	583.7	1	62	3	4	3	1	3.43	2	1	1	1	2	1	4	0
48557	8.6578	834.6	1	70	3	2	1	1	2.88	2	1	2	1	2	1	4	0
48558	8.2907	708.2	1	51	2	1	3	1	0.92	1	2	1	1	2	2	3	0
48562	8.48964	509.6	1	76	3	3	3	1	3.65	3	2	1	2	2	2	3	0
48565	8.72235	1268.1	1	53	2	3	1	2	2.5	2	2	2	2	2	2	4	1
48567	7.41139	765.3	1	60	3	4	1	2	3.54	3	1	1	1	2	2	1	0
48569	7.95773	1046.4	2	46	2	3	3	1	5	3	2	2	1	2	2	1	0
48571	7.98887	1238.5	1	50	2	2	1	2	1.44	2	2	1	1	2	2	1	1
48576	8.50891	757.2	2	67	3	3	2	1	0.86	1	3	1	2	2	2	3	0
48586	9.10766	951.9	2	44	2	3	3	2	1.99	2	2	1	1	2	1	4	0
48588	8.30194	628.9	2	66	3	1	1	2	0.3	1	1	2	1	2	1	3	0
48589	7.49724	1156.3	2	55	2	4	3	2	1.69	2	3	2	2	1	1	1	0
48594	8.60861	436.9	2	68	3	1	1	1	1.29	1	3	1	1	2	1	4	0
48596	8.42471	917.2	1	61	3	3	3	1	5	3	3	2	1	2	1	3	0
48597	8.69908	719	1	60	3	3	1	2	0.88	1	3	2	1	2	1	4	0
48600	8.53903	502	2	44	2	2	3	1	1.13	1	2	2	2	2	2	3	0
48605	8.31088	764.3	2	52	2	3	3	2	0.87	1	3	2	2	2	2	3	0
48609	8.95049	638.7	1	77	3	3	2	1	1.79	2	2	2	2	2	2	4	0
48610	8.22688	570.8	2	43	2	4	1	1	4.12	3	3	1	1	2	1	2	0
48611	7.76033	1166.3	1	44	2	5	3	1	5	3	2	2	1	2	1	1	0
48616	8.3177	639.6	2	62	3	3	3	1	5	3	2	2	1	2	1	3	0
48617	9.14236	790.2	2	76	3	3	3	2	5	3	1	2	1	2	2	4	0
48621	8.09958	749.3	2	40	2	1	1	2	0.46	1	1	1	1	2	2	2	0
48623	8.39905	741.7	1	62	3	3	3	1	5	3	2	2	1	2	1	3	0
48626	7.65834	571.5	2	52	2	3	3	1	5	3	3	2	2	2	2	1	0
48640	8.38858	670.3	1	51	2	2	1	1	1.42	2	1	2	1	2	2	3	0
48642	7.95632	1915.7	1	53	2	2	2	1	1.18	1	2	1	1	1	2	1	1
48643	8.83208	1222.9	2	79	3	3	3	2	3.85	3	3	2	1	2	1	4	1
48644	8.30922	1153.9	1	40	2	3	3	2	4.37	3	1	2	1	2	2	3	0
48645	8.04875	1341.7	1	61	3	3	1	1	1.18	1	1	2	1	2	2	2	1
48646	8.56313	825.1	1	56	2	3	2	2	1.47	2	3	1	1	2	1	3	0
48647	8.33269	684.9	1	44	2	4	1	2	0.19	1	2	1	1	2	2	3	0
48648	7.92599	899.1	1	61	3	4	1	1	1.64	2	1	1	1	2	1	1	0
48655	8.41164	1043.5	2	61	3	2	3	1	5	3	1	1	1	2	2	3	0
48657	9.83119	476	2	75	3	2	2	2	1.47	2	2	2	1	2	1	4	0
48659	7.11456	694.1	2	60	3	3	3	1	4.84	3	3	1	1	2	2	1	0
48670	8.34086	639.7	2	72	3	3	2	1	2.19	2	2	2	2	2	2	3	0
48690	7.80518	848	2	48	2	1	3	1	1.81	2	3	2	1	2	2	1	0
48701	8.23713	980.7	1	49	2	3	3	1	5	3	2	2	1	2	2	2	0
48704	8.25966	736.2	2	71	3	1	3	1	3.52	3	2	2	1	2	2	2	0
48705	8.07254	681	1	60	3	4	1	1	5	3	1	2	1	2	1	2	0
48706	8.24758	641.6	2	40	2	1	3	1	3.63	3	2	1	1	2	2	2	0
48710	8.85363	971.1	1	68	3	3	3	1	5	3	2	1	1	2	2	4	0
48715	9.15938	688.7	2	73	3	1	1	2	1.73	2	2	1	1	1	1	4	0
48716	8.64297	951	1	53	2	5	2	1	5	3	2	1	1	2	1	4	0
48730	8.29294	633.4	2	44	2	3	1	2	0	1	2	1	1	2	2	3	0
48740	8.72102	620.4	2	64	3	4	1	2	0.73	1	2	2	1	2	1	4	0
48744	8.46482	609.5	1	60	3	3	1	1	0.82	1	1	1	2	2	2	3	0
48751	8.03674	719.6	2	52	2	1	2	1	5	3	3	1	2	2	1	2	0
48765	8.18525	669.1	2	54	2	5	2	1	1.17	1	3	2	1	1	1	2	0
48786	8.90938	530.7	1	69	3	3	2	1	2.42	2	3	1	1	2	1	4	0
48788	7.75142	771.2	2	60	3	3	3	1	5	3	3	2	1	2	1	1	0
48790	8.04718	663.8	1	45	2	4	3	1	3.49	2	2	2	1	2	2	2	0
48800	7.70157	1348.3	2	42	2	3	2	1	4.08	3	2	1	1	2	2	1	1
48801	8.18376	720.8	1	47	2	3	3	1	3.39	2	2	2	2	2	2	2	0
48803	8.98557	1141.3	1	57	2	3	3	1	5	3	2	2	1	2	2	4	0
48805	8.03546	454	2	66	3	3	2	1	1.75	2	3	2	1	2	2	2	0
48817	8.03239	1143.4	2	42	2	3	3	1	5	3	3	2	1	2	1	2	0
48821	8.44463	1160.3	2	51	2	1	3	2	0.97	1	3	1	1	2	2	3	0
48823	8.51695	727.9	2	60	3	3	3	1	5	3	2	2	1	2	1	3	0
48826	8.84914	469.6	1	71	3	3	2	1	2.14	2	3	1	1	1	1	4	0
48827	9.70199	1157.8	2	54	2	3	3	2	2.59	2	3	1	1	2	1	4	0
48830	7.91362	741.3	1	45	2	3	3	2	1.06	1	3	1	1	2	1	1	0
48833	8.76738	621.2	2	71	3	3	1	2	3.08	2	3	1	1	2	1	4	0
48846	7.52107	927.4	2	51	2	1	1	1	1.16	1	2	2	1	2	2	1	0
48851	7.7876	1033.7	2	60	3	1	1	2	2.57	2	3	2	2	1	1	1	0
48853	8.13799	614.4	1	59	2	3	3	1	5	3	2	1	1	2	1	2	0
48859	8.32327	723.4	1	65	3	4	1	1	1.42	2	2	1	1	2	1	3	0
48860	8.94456	616.6	1	79	3	3	1	1	1.61	2	2	1	1	2	2	4	0
48864	8.23883	1367.1	2	60	3	2	3	2	0.76	1	3	2	1	1	1	2	1
48866	7.87889	717.7	2	53	2	4	3	2	4.31	3	2	1	1	2	2	1	0
48884	8.01868	989.9	1	60	3	4	2	2	1.32	2	2	2	1	2	1	2	0
48886	8.08342	551.7	1	66	3	3	3	1	5	3	2	1	1	2	2	2	0
48887	8.05198	1386.2	1	72	3	4	1	1	3.07	2	2	2	2	1	2	2	1
48922	8.15638	678.6	1	40	2	3	2	1	2.42	2	3	2	1	2	1	2	0
48924	8.40057	727.8	2	62	3	3	3	1	5	3	3	1	1	2	1	3	0
48927	9.41702	500.6	1	67	3	1	1	2	1.84	2	1	1	1	2	2	4	0
48932	8.97019	835.2	1	58	2	2	1	1	2.64	2	2	1	1	2	2	4	0
48941	8.53882	916	2	47	2	3	3	2	3.43	2	1	2	1	2	2	3	0
48948	8.63771	792	2	64	3	3	3	2	5	3	1	1	1	2	1	4	0
48949	8.39159	1049.4	1	51	2	3	3	1	1.42	2	3	1	1	2	2	3	0
48951	7.49946	941.1	2	64	3	1	3	2	1.57	2	3	2	2	2	2	1	0
48953	7.89559	597.9	2	56	2	3	2	1	1.98	2	3	1	1	1	1	1	0
48962	9.04276	579.8	1	64	3	5	1	1	2.05	2	3	2	1	2	1	4	0
48964	8.84261	551.9	2	68	3	3	2	2	0.7	1	2	1	1	2	2	4	0
48971	7.38866	821.2	2	44	2	1	2	1	1.79	2	2	2	2	2	2	1	0
48987	8.60965	629	2	49	2	1	1	2	0.7	1	1	1	1	2	2	4	0
48991	8.0867	913.7	1	66	3	4	3	1	3.21	2	2	1	1	2	1	2	0
48993	8.08478	971.6	2	47	2	4	3	2	3.32	2	1	2	2	2	2	2	0
49000	8.63977	512	2	63	3	3	3	1	5	3	2	2	2	2	2	4	0
49001	9.09412	1283.1	1	76	3	1	1	1	1.02	1	3	1	1	1	1	4	1
49003	8.78898	598.1	1	71	3	3	3	2	4.29	3	3	2	2	1	2	4	0
49008	8.56146	706.9	2	61	3	4	2	1	3	2	3	1	1	2	1	3	0
49012	9.16138	713.2	2	44	2	4	1	2	0.87	1	3	1	2	2	1	4	0
49013	8.50658	348.1	1	62	3	4	3	2	2.12	2	2	1	1	2	2	3	0
49028	8.08333	1835.6	1	60	3	4	3	1	5	3	1	2	1	2	2	2	1
49035	7.93184	1509.5	2	60	3	3	3	1	5	3	3	2	2	2	1	1	1
49045	8.65191	487.7	1	40	2	1	1	1	0.58	1	3	1	1	2	2	4	0
49050	8.77363	745.6	1	61	3	3	3	1	5	3	3	1	1	1	1	4	0
49052	7.79503	834.5	1	53	2	3	3	1	5	3	1	1	2	2	2	1	0
49061	8.09776	477.5	2	76	3	3	3	1	5	3	1	2	1	2	2	2	0
49062	8.06792	509	1	47	2	3	3	1	4.84	3	1	2	1	2	2	2	0
49066	8.57305	1219.4	1	60	3	3	3	1	5	3	1	2	1	2	2	4	1
49069	8.45723	887.7	1	58	2	2	1	1	2.99	2	2	2	1	1	2	3	0
49075	7.84015	474.6	2	63	3	4	3	2	1.32	2	3	1	2	2	1	1	0
49077	7.18138	180.3	1	79	3	4	1	2	1.1	1	2	2	2	2	1	1	0
49078	7.71118	960	2	45	2	3	3	2	5	3	1	2	1	2	1	1	0
49081	8.11837	827	1	47	2	5	3	1	0.48	1	2	2	2	2	2	2	0
49095	8.46355	924.5	2	66	3	3	3	1	2.86	2	3	2	2	2	2	3	0
49103	8.09355	670.7	2	51	2	1	3	2	3.92	3	1	2	1	2	2	2	0
49106	8.79496	866	2	65	3	3	3	2	1.25	1	3	1	1	1	1	4	0
49113	8.36811	1317.7	2	71	3	4	1	2	0.77	1	3	2	1	1	1	3	1
49114	7.43354	1519.3	1	41	2	4	2	2	2.88	2	2	2	2	2	2	1	1
49116	8.64512	1347.9	1	74	3	3	3	1	5	3	1	1	1	2	1	4	1
49117	7.76117	896.8	2	45	2	3	3	2	4.46	3	2	1	1	2	2	1	0
49120	8.9993	403.4	2	60	3	3	2	2	3.13	2	1	1	1	2	2	4	0
49121	9.21388	754.1	1	71	3	2	1	2	0.4	1	3	2	1	2	2	4	0
49131	7.48196	476.4	1	68	3	3	3	1	4.38	3	2	1	1	2	2	1	0
49134	7.45917	718.3	1	40	2	4	3	1	1.07	1	3	1	1	2	2	1	0
49136	7.83811	1572.2	1	52	2	4	2	1	1.79	2	1	1	1	2	2	1	1
49157	7.75712	907.5	2	49	2	3	3	1	4.84	3	2	2	1	2	2	1	0
49160	8.22025	520.7	2	65	3	3	3	1	5	3	2	1	1	2	1	2	0
49165	7.6842	715.7	2	50	2	2	3	2	2.05	2	1	1	1	2	2	1	0
49166	8.3081	932.2	2	73	3	3	1	1	2.56	2	3	2	2	1	1	3	0
49167	8.25179	839.8	1	48	2	3	2	1	4.72	3	1	1	1	2	2	2	0
49172	8.31451	1525.7	2	65	3	3	3	2	3.63	3	2	1	1	2	2	3	1
49177	8.23488	1367.8	2	63	3	1	1	2	2.39	2	3	2	2	1	1	2	1
49180	8.49569	1231.6	1	52	2	3	2	2	1.14	1	2	1	1	2	2	3	1
49184	7.54018	1086.5	1	44	2	2	1	1	3.33	2	1	2	1	2	2	1	0
49187	8.75488	565.7	1	76	3	3	1	2	1.2	1	2	1	1	1	2	4	0
49189	8.14884	836.8	1	41	2	3	2	1	5	3	3	1	1	2	1	2	0
49193	7.90975	747.5	1	64	3	1	3	1	5	3	3	1	1	1	1	1	0
49194	7.60013	935.8	1	41	2	4	3	1	5	3	3	2	1	2	1	1	0
49196	8.76086	1113.4	2	71	3	2	1	2	0.7	1	3	1	2	1	2	4	0
49198	8.40918	430.6	1	79	3	3	1	2	1.18	1	1	1	1	2	2	3	0
49201	8.71673	647.8	1	62	3	3	2	1	2.92	2	2	2	2	2	2	4	0
49212	8.43226	536.3	1	77	3	3	3	2	1.96	2	2	2	1	2	2	3	0
49219	7.81642	1146.4	2	72	3	3	1	2	3.33	2	3	1	2	2	1	1	0
49222	8.33176	469	2	45	2	5	1	2	0.78	1	2	1	1	2	1	3	0
49228	8.06688	988.4	1	52	2	2	3	2	2.35	2	2	1	1	2	2	2	0
49230	8.19301	822	2	49	2	2	1	1	0.4	1	2	2	1	2	1	2	0
49235	8.27022	891.6	1	40	2	2	1	1	1.24	1	3	2	1	2	2	2	0
49242	8.88106	505.6	1	62	3	3	2	1	1.29	1	2	1	1	2	2	4	0
49247	8.65309	713.5	2	74	3	3	3	1	5	3	3	1	1	2	2	4	0
49250	8.87571	570.4	2	65	3	4	2	1	0.73	1	1	2	2	1	2	4	0
49253	7.85528	1725.8	1	40	2	1	3	1	1.36	2	3	2	2	2	2	1	1
49254	8.44738	757.5	2	49	2	4	1	2	0.34	1	3	1	1	2	1	3	0
49256	8.71249	827.7	1	58	2	3	2	1	2.14	2	2	1	1	2	1	4	0
49259	8.09241	826.8	2	45	2	3	1	1	5	3	1	1	1	2	1	2	0
49262	8.6874	768.3	1	44	2	3	3	2	5	3	2	1	1	2	1	4	0
49265	8.14532	1133.3	2	46	2	1	1	1	0.7	1	1	1	1	2	1	2	0
49266	8.16688	1002.1	2	70	3	2	1	1	0.18	1	3	2	2	2	1	2	0
49268	8.32558	517.7	1	42	2	3	2	2	1.99	2	3	1	1	2	2	3	0
49271	8.51439	1065.5	1	55	2	5	2	2	3.08	2	1	2	1	2	1	3	0
49272	8.03407	508.2	2	60	3	3	3	1	2.56	2	1	2	1	2	1	2	0
49280	8.25696	896.7	2	52	2	4	3	2	2.48	2	3	2	1	2	1	2	0
49281	8.55941	883.2	1	68	3	3	3	2	5	3	1	1	1	2	2	3	0
49285	8.43418	725.7	2	64	3	3	1	1	4.64	3	2	1	2	2	2	3	0
49289	7.7476	980.5	2	43	2	3	3	1	5	3	1	1	1	2	2	1	0
49292	7.56567	769.5	2	60	3	1	3	1	0.83	1	2	2	2	2	2	1	0
49295	7.73131	405.9	2	79	3	4	1	2	1.24	1	3	2	2	1	1	1	0
49299	8.31728	1601.7	1	51	2	4	3	1	1.98	2	2	1	1	2	2	3	1
49303	8.07694	1180.4	2	47	2	4	3	2	5	3	1	2	2	2	2	2	0
49306	7.7558	1419.3	2	40	2	3	1	2	0.97	1	3	1	2	2	1	1	1
49312	8.26634	758.2	2	51	2	4	2	2	0.41	1	3	1	2	1	1	2	0
49316	7.96794	1369.6	2	46	2	3	2	1	5	3	1	2	1	2	2	1	1
49321	8.45405	881	1	58	2	5	3	2	0.24	1	1	1	1	2	2	3	0
49323	7.85733	705.8	2	73	3	4	1	2	0.75	1	3	2	2	1	2	1	0
49324	8.71467	1676.7	1	58	2	1	1	1	0.97	1	2	1	1	2	2	4	1
49331	8.09938	702.1	2	65	3	4	1	2	0.94	1	2	2	1	2	1	2	0
49334	8.23887	782.9	2	51	2	2	1	2	0.72	1	3	2	1	2	1	2	0
49338	7.88115	1146.8	2	53	2	1	1	2	0	1	2	1	2	2	2	1	0
49339	7.94418	1187	2	61	3	2	3	2	5	3	1	1	2	2	2	1	0
49341	8.39522	560.4	1	47	2	3	1	1	3.69	3	3	1	1	2	2	3	0
49348	7.8218	1991.7	2	41	2	4	3	1	4.36	3	1	2	2	2	1	1	1
49363	8.34556	579.4	1	62	3	3	3	1	5	3	1	2	1	2	1	3	0
49366	9.49025	1201.3	2	74	3	2	1	1	1.66	2	1	2	2	2	2	4	1
49379	8.07996	899.7	2	47	2	3	3	1	5	3	1	2	1	2	2	2	0
49386	8.53034	914.2	2	66	3	3	1	2	0.7	1	2	1	2	2	2	3	0
49391	7.92457	1037	1	59	2	4	3	1	5	3	3	2	1	2	2	1	0
49392	8.44124	562.6	1	62	3	4	3	1	5	3	2	1	1	2	1	3	0
49393	8.41383	699.9	1	49	2	4	3	2	1.42	2	1	1	1	1	1	3	0
49395	8.12915	732.6	2	48	2	3	3	1	5	3	3	2	1	2	2	2	0
49404	8.22479	1049.2	2	44	2	3	3	2	0.58	1	3	1	2	2	1	2	0
49410	8.06688	536.1	1	53	2	3	3	1	4.62	3	2	2	1	2	2	2	0
49413	7.96261	1843.8	2	69	3	1	1	1	1.06	1	2	2	2	2	2	1	1
49416	8.37254	787.1	1	61	3	3	3	1	4.75	3	3	2	2	1	1	3	0
49419	8.00819	818.9	2	70	3	1	1	2	2.04	2	3	1	2	2	1	2	0
49436	8.72499	855.6	1	51	2	3	2	2	2.15	2	3	2	1	2	2	4	0
49437	8.45935	1887.3	1	64	3	4	1	2	1.73	2	3	1	1	2	1	3	1
49445	8.30443	525.9	2	45	2	1	1	1	1.65	2	1	2	2	2	2	3	0
49449	7.84456	923.7	2	44	2	1	1	2	2.52	2	3	2	2	2	2	1	0
49452	7.91654	1402.7	1	41	2	1	2	2	0.44	1	1	2	1	2	2	1	1
49453	8.07635	725	1	42	2	3	1	2	1.47	2	1	2	1	2	2	2	0
49465	7.56582	1171.8	2	43	2	1	1	2	5	3	2	2	1	2	2	1	0
49477	8.14482	570.3	2	41	2	3	3	1	5	3	1	2	1	2	2	2	0
49486	8.0663	1046.6	2	73	3	2	3	2	2.94	2	3	2	2	2	1	2	0
49489	7.95658	853.6	2	55	2	3	2	1	5	3	2	2	1	2	1	1	0
49492	7.91025	722.7	1	51	2	4	3	1	5	3	1	2	1	2	2	1	0
49507	7.91171	814.6	2	60	3	2	1	2	1.75	2	3	2	2	2	1	1	0
49511	7.55876	768.9	2	48	2	3	3	1	5	3	2	2	2	2	2	1	0
49516	7.67279	708.7	1	44	2	4	3	1	5	3	2	2	1	2	2	1	0
49520	8.14547	975.7	1	43	2	3	2	1	0.77	1	2	2	1	2	2	2	0
49521	8.09946	1324.1	2	66	3	4	2	2	1.57	2	3	1	1	1	1	2	1
49522	8.51195	912.3	2	54	2	1	3	2	2.35	2	3	2	2	2	1	3	0
49523	7.86035	541.5	2	55	2	3	3	1	2.5	2	3	1	1	2	1	1	0
49526	7.90055	1277.6	2	44	2	2	2	1	2.18	2	1	2	2	2	2	1	1
49527	8.39879	953.4	2	50	2	5	3	1	5	3	1	1	1	2	2	3	0
49530	8.4067	749.6	1	40	2	1	1	1	0.39	1	1	1	1	2	2	3	0
49536	8.00124	797.5	1	49	2	2	3	1	5	3	2	1	1	2	2	2	0
49540	7.99313	900.8	2	58	2	3	3	1	4.31	3	3	2	2	2	1	2	0
49552	8.59876	584.5	2	71	3	3	3	2	1.83	2	2	1	1	2	1	4	0
49555	8.39378	635.2	2	69	3	1	1	2	0.73	1	3	2	2	2	1	3	0
49557	8.26911	538.6	2	72	3	3	2	1	5	3	2	1	1	2	1	2	0
49561	8.97575	649.7	1	62	3	3	3	1	1.24	1	3	1	2	1	1	4	0
49562	8.02293	759.1	1	60	3	3	3	1	5	3	3	1	1	2	1	2	0
49565	7.86729	1947.4	2	61	3	1	3	2	3.43	2	3	2	1	2	2	1	1
49568	8.28983	931.7	1	52	2	3	3	2	5	3	2	1	1	2	2	3	0
49571	8.50251	971	1	65	3	2	3	1	1.23	1	2	1	1	2	2	3	0
49576	8.23741	826.5	1	51	2	2	3	1	2.66	2	3	2	1	2	2	2	0
49584	8.05626	806.5	2	74	3	3	3	2	5	3	1	2	1	2	1	2	0
49585	8.84015	703	1	78	3	5	1	1	3.39	2	2	1	1	1	2	4	0
49586	8.32664	891.3	2	45	2	2	3	1	4.97	3	2	2	1	2	2	3	0
49589	7.57957	994.5	2	50	2	3	1	1	3.92	3	3	2	2	2	1	1	0
49590	8.65692	498.4	1	50	2	2	1	2	3.98	3	2	1	1	2	2	4	0
49591	8.68145	986.7	2	74	3	3	3	2	2.68	2	1	2	1	2	1	4	0
49595	8.26994	295.9	1	46	2	3	2	1	1.99	2	3	1	1	1	1	2	0
49598	8.33914	883.7	2	73	3	4	1	2	0.44	1	3	2	2	1	1	3	0
49599	8.57064	843.4	1	41	2	3	3	1	5	3	3	2	1	2	2	4	0
49612	7.76674	803	1	46	2	3	3	2	4.81	3	2	2	1	2	2	1	0
49618	7.82266	1053	1	66	3	4	1	2	1.25	1	2	1	1	1	1	1	0
49619	8.21303	852.5	2	73	3	3	3	2	0.97	1	3	1	1	2	2	2	0
49622	7.47287	966.6	2	71	3	3	2	1	1.46	2	3	2	2	2	1	1	0
49624	8.14755	614.4	2	50	2	3	2	2	1	1	3	1	1	2	1	2	0
49626	8.06708	679.1	2	40	2	3	3	2	0.35	1	2	1	1	2	2	2	0
49628	8.97678	431.8	1	62	3	3	3	1	5	3	2	1	1	2	2	4	0
49630	8.43174	666.3	1	44	2	3	1	2	1.39	2	1	1	1	2	1	3	0
49633	7.5845	1198.8	2	65	3	3	2	1	3.15	2	1	1	2	2	2	1	0
49635	8.39773	480	1	45	2	3	2	1	1.04	1	3	1	1	1	1	3	0
49638	8.48208	793.2	2	73	3	2	2	1	5	3	2	2	1	2	1	3	0
49641	8.2224	895.8	1	68	3	3	3	1	5	3	2	2	2	1	1	2	0
49642	8.08445	1684.1	2	46	2	3	1	2	0.71	1	3	1	1	2	1	2	1
49644	8.36248	527	1	60	3	3	3	1	5	3	2	1	1	2	2	3	0
49654	7.90986	804.9	2	65	3	3	3	1	4.38	3	2	1	1	2	2	1	0
49656	7.86496	689.1	2	45	2	1	1	1	2.18	2	2	2	1	2	2	1	0
49659	9.19713	923.3	2	74	3	3	1	2	4.52	3	2	1	2	1	1	4	0
[truncated: 9,071 more rows]
